# Supplementary material for: A peer-educator driven approach for sampling populations at increased mpox risk in the Democratic Republic of the Congo: Implications for surveillance and response
Source: PLOS Glob Public Health. 2025 Aug 1;5(8):e0003857. doi: 10.1371/journal.pgph.0003857 (PMC12316315; doi:10.1371/journal.pgph.0003857)
Supplement: S1 Data — (CSV) [file pgph.0003857.s001.csv]

site_type	prov	loc	sex	gender	sex_orientation	civilstat	edu_level	sex_everW	sex_everM	sex_everU	age_cat_final	msm6mo	msmever	msm	sxw	genpop	msmsxw	refer_type	gender1
6	kg Kwango Province	kng	1	2	1	1	3	0	1	0	3	1	1	0	0	0	1	1	4
4	kn Kinshasa Province	kin	2	2	1	1	2	0	1	0	7	0	0	0	0	1	0	1	2
5	kn Kinshasa Province	kin	2	2	1	5	4	0	1	0	8	0	0	0	0	1	0	0	2
5	kn Kinshasa Province	kin	2	2	1	1	3	0	1	0	3	0	0	0	1	0	0	1	2
6	kn Kinshasa Province	kin	1	1	1	1	3	1	1	1	2	1	1	1	0	0	0	0	1
6	kn Kinshasa Province	kin	2	2	1	1	4	0	1	1	1	0	0	0	1	0	0	1	2
7	nk Nord Kivu Provinc	gom	2	2	1	4	6	0	1	0	5	0	0	0	1	0	0	1	2
3	nk Nord Kivu Provinc	gom	1	1	1	2	3	1	0	0	3	0	0	0	0	1	0	1	1
5	kn Kinshasa Province	kin	1	4	2	1	3	1	1	0	1	1	1	1	0	0	0	1	4
5	kn Kinshasa Province	kin	1	14	2	1	4	0	1	0	2	1	1	1	0	0	0	1	4
6	kg Kwango Province	kng	2	2	1	4	3	0	1	0	4	0	0	0	1	0	0	1	2
6	kg Kwango Province	kng	2	2	1	1	4	0	1	0	2	0	0	0	1	0	0	1	2
6	kg Kwango Province	kng	2	2	1	1	1	0	1	0	4	0	0	0	1	0	0	1	2
6	kg Kwango Province	kng	2	2	1	2	4	0	1	0	7	0	0	0	0	1	0	1	2
6	kg Kwango Province	kng	2	2	1	1	6	0	1	0	2	0	0	0	1	0	0	1	2
6	kg Kwango Province	kng	1	1	1	2	4	1	0	0	5	0	0	0	0	1	0	1	1
6	kg Kwango Province	kng	2	2	1	1	3	0	1	0	4	0	0	0	1	0	0	1	2
6	kg Kwango Province	kng	1	1	2	1	4	0	1	0	2	1	1	1	0	0	0	1	1
6	kn Kinshasa Province	kin	2	2	1	1	3	0	1	0	2	0	0	0	0	1	0	1	2
7	nk Nord Kivu Provinc	gom	1	1	1	1	6	0	0	0	2	0	0	0	0	1	0	0	1
6	kg Kwango Province	kng	2	2	1	2	3	0	1	0	9	0	0	0	0	1	0	1	2
6	kg Kwango Province	kng	1	2	2	2	3	1	1	0	5	1	1	1	0	0	0	1	4
6	kg Kwango Province	kng	2	2	1	2	3	0	1	0	3	0	0	0	0	1	0	1	2
6	kg Kwango Province	kng	2	2	1	4	3	0	1	0	4	0	0	0	1	0	0	1	2
6	kg Kwango Province	kng	1	2	2	1	4	0	1	0	6	1	1	1	0	0	0	1	4
7	nk Nord Kivu Provinc	gom	1	1	2	1	4	1	1	0	2	1	1	1	0	0	0	1	1
7	nk Nord Kivu Provinc	gom	2	2	1	1	3	0	1	0	1	0	0	0	1	0	0	1	2
7	nk Nord Kivu Provinc	gom	1	1	2	1	4	0	1	0	2	1	1	1	0	0	0	1	1
7	nk Nord Kivu Provinc	gom	1	12	2	1	6	0	1	0	3	1	1	1	0	0	0	1	6
7	nk Nord Kivu Provinc	gom	1	12	3	2	6	1	1	0	4	1	1	1	0	0	0	1	6
7	nk Nord Kivu Provinc	gom	2	2	1	2	3	0	1	0	6	0	0	0	0	1	0	1	2
7	nk Nord Kivu Provinc	gom	2	2	1	1	1	0	1	0	4	0	0	0	0	1	0	1	2
7	nk Nord Kivu Provinc	gom	2	2	1	1	3	0	1	0	2	0	0	0	1	0	0	1	2
7	nk Nord Kivu Provinc	gom	1	1	2	1	4	1	1	0	1	0	1	1	0	0	0	1	1
7	nk Nord Kivu Provinc	gom	1	1	3	1	3	0	1	0	1	1	1	1	0	0	0	1	1
7	nk Nord Kivu Provinc	gom	1	1	3	1	4	1	1	0	2	1	1	1	0	0	0	1	1
7	nk Nord Kivu Provinc	gom	2	2	1	4	4	0	1	0	3	0	0	0	1	0	0	1	2
7	nk Nord Kivu Provinc	gom	1	1	3	1	4	1	1	0	2	1	1	1	0	0	0	1	1
4	nk Nord Kivu Provinc	gom	2	2	1	1	2	0	1	0	2	0	0	0	1	0	0	1	2
7	nk Nord Kivu Provinc	gom	2	1	1	1	3	0	1	0	3	0	0	0	0	1	0	1	3
7	nk Nord Kivu Provinc	gom	2	2	1	1	3	0	1	0	3	0	0	0	0	1	0	1	2
5	nk Nord Kivu Provinc	gom	1	12	2	1	3	0	1	0	1	1	1	1	0	0	0	1	6
7	nk Nord Kivu Provinc	gom	2	2	1	1	3	0	1	0	2	0	0	0	0	1	0	1	2
7	nk Nord Kivu Provinc	gom	1	1	2	1	4	-7	1	0	2	1	1	1	0	0	0	1	1
7	nk Nord Kivu Provinc	gom	1	1	2	1	4	0	1	0	1	1	1	1	0	0	0	1	1
7	nk Nord Kivu Provinc	gom	2	2	1	1	3	0	1	0	2	0	0	0	0	1	0	1	2
7	nk Nord Kivu Provinc	gom	1	1	3	1	4	1	1	0	2	1	1	1	0	0	0	1	1
7	nk Nord Kivu Provinc	gom	2	2	1	1	4	0	1	0	2	0	0	0	1	0	0	1	2
7	nk Nord Kivu Provinc	gom	2	2	1	1	3	0	1	0	1	0	0	0	0	1	0	1	2
7	nk Nord Kivu Provinc	gom	2	2	1	1	3	0	1	0	4	0	0	0	0	1	0	1	2
7	nk Nord Kivu Provinc	gom	1	1	3	1	7	1	1	0	2	0	1	1	0	0	0	1	1
7	nk Nord Kivu Provinc	gom	2	2	1	1	3	0	1	0	2	0	0	0	1	0	0	1	2
3	nk Nord Kivu Provinc	gom	1	1	1	2	4	1	0	0	4	0	0	0	0	1	0	1	1
7	nk Nord Kivu Provinc	gom	1	1	3	1	6	1	1	0	2	0	1	1	0	0	0	1	1
7	nk Nord Kivu Provinc	gom	2	2	1	1	3	0	1	0	2	0	0	0	0	1	0	1	2
7	nk Nord Kivu Provinc	gom	2	2	1	1	3	0	1	0	1	0	0	0	1	0	0	1	2
7	nk Nord Kivu Provinc	gom	1	1	1	1	4	0	0	0	2	0	0	0	0	1	0	1	1
7	nk Nord Kivu Provinc	gom	1	1	1	1	4	0	0	0	1	0	0	0	0	1	0	1	1
7	nk Nord Kivu Provinc	gom	1	1	3	1	4	1	1	0	1	1	1	1	0	0	0	1	1
7	nk Nord Kivu Provinc	gom	2	2	1	1	4	0	1	0	1	0	0	0	0	1	0	1	2
7	nk Nord Kivu Provinc	gom	1	1	2	1	6	1	1	0	2	1	1	1	0	0	0	1	1
3	nk Nord Kivu Provinc	gom	1	1	1	4	3	1	0	0	9	0	0	0	0	1	0	1	1
7	nk Nord Kivu Provinc	gom	1	1	1	1	3	1	0	0	1	0	0	0	0	1	0	1	1
7	nk Nord Kivu Provinc	gom	1	1	3	1	4	1	1	0	3	1	1	1	0	0	0	1	1
7	nk Nord Kivu Provinc	gom	1	1	1	1	4	0	0	0	1	0	0	0	0	1	0	1	1
7	nk Nord Kivu Provinc	gom	2	2	3	1	3	1	1	0	2	0	0	0	1	0	0	1	2
7	nk Nord Kivu Provinc	gom	2	2	1	1	3	0	1	0	1	0	0	0	0	1	0	1	2
7	nk Nord Kivu Provinc	gom	2	2	1	1	1	0	1	0	3	0	0	0	1	0	0	1	2
7	nk Nord Kivu Provinc	gom	1	2	3	1	4	1	1	0	2	1	1	1	0	0	0	1	4
7	nk Nord Kivu Provinc	gom	2	2	1	1	3	0	1	0	2	0	0	0	1	0	0	1	2
7	nk Nord Kivu Provinc	gom	2	2	1	1	3	0	1	0	1	0	0	0	0	1	0	1	2
7	nk Nord Kivu Provinc	gom	2	2	1	1	4	0	1	0	3	0	0	0	0	1	0	1	2
7	nk Nord Kivu Provinc	gom	2	2	1	1	6	0	1	0	2	0	0	0	0	1	0	1	2
7	nk Nord Kivu Provinc	gom	1	1	1	1	4	1	0	0	3	0	0	0	0	1	0	1	1
7	nk Nord Kivu Provinc	gom	1	1	1	1	4	0	0	0	2	0	0	0	0	1	0	1	1
7	nk Nord Kivu Provinc	gom	2	2	1	2	4	0	1	0	1	0	0	0	0	1	0	1	2
7	nk Nord Kivu Provinc	gom	2	2	1	1	4	0	1	0	2	0	0	0	0	1	0	1	2
7	nk Nord Kivu Provinc	gom	1	1	1	1	3	1	0	0	2	0	0	0	0	1	0	1	1
7	nk Nord Kivu Provinc	gom	1	1	2	1	3	0	1	0	1	1	1	1	0	0	0	1	1
7	nk Nord Kivu Provinc	gom	2	2	1	1	4	0	1	0	3	0	0	0	1	0	0	1	2
7	nk Nord Kivu Provinc	gom	1	1	3	2	4	1	1	0	3	1	1	1	0	0	0	1	1
7	nk Nord Kivu Provinc	gom	2	2	1	1	3	0	1	0	2	0	0	0	1	0	0	1	2
7	nk Nord Kivu Provinc	gom	1	1	1	1	3	1	0	0	1	0	0	0	0	1	0	1	1
7	nk Nord Kivu Provinc	gom	1	1	2	1	4	1	1	0	2	1	1	1	0	0	0	1	1
4	nk Nord Kivu Provinc	gom	2	2	1	1	3	0	1	0	2	0	0	0	1	0	0	1	2
7	nk Nord Kivu Provinc	gom	2	2	1	1	3	0	1	0	2	0	0	0	1	0	0	1	2
7	nk Nord Kivu Provinc	gom	1	1	1	1	4	0	0	0	2	0	0	0	0	1	0	1	1
4	nk Nord Kivu Provinc	gom	2	2	1	1	3	0	1	0	1	0	0	0	1	0	0	1	2
4	nk Nord Kivu Provinc	gom	2	2	1	1	3	0	1	0	1	0	0	0	1	0	0	1	2
7	nk Nord Kivu Provinc	gom	2	2	1	1	2	0	1	0	2	0	0	0	1	0	0	1	2
7	nk Nord Kivu Provinc	gom	2	2	1	1	3	1	1	0	3	0	0	0	1	0	0	1	2
7	nk Nord Kivu Provinc	gom	2	2	1	1	1	0	1	0	3	0	0	0	1	0	0	1	2
7	nk Nord Kivu Provinc	gom	1	12	2	1	3	0	1	0	1	1	1	1	0	0	0	1	6
7	nk Nord Kivu Provinc	gom	2	2	1	1	3	0	1	0	1	0	0	0	1	0	0	1	2
7	nk Nord Kivu Provinc	gom	2	2	1	1	4	0	1	0	2	0	0	0	1	0	0	1	2
7	nk Nord Kivu Provinc	gom	1	1	1	1	4	1	0	0	2	0	0	0	0	1	0	1	1
4	nk Nord Kivu Provinc	gom	2	2	1	1	1	0	1	0	2	0	0	0	1	0	0	1	2
7	nk Nord Kivu Provinc	gom	2	2	1	1	4	0	1	0	2	0	0	0	0	1	0	1	2
7	nk Nord Kivu Provinc	gom	2	2	1	1	4	0	0	0	1	0	0	0	0	1	0	1	2
4	nk Nord Kivu Provinc	gom	1	12	2	1	4	0	1	0	3	1	1	1	0	0	0	1	6
7	nk Nord Kivu Provinc	gom	2	2	1	1	4	0	1	0	2	0	0	0	1	0	0	1	2
7	nk Nord Kivu Provinc	gom	2	2	1	1	3	0	1	0	4	0	0	0	1	0	0	1	2
7	nk Nord Kivu Provinc	gom	1	1	1	1	4	1	0	0	3	0	0	0	0	1	0	1	1
7	nk Nord Kivu Provinc	gom	2	2	1	1	3	0	1	0	2	0	0	0	1	0	0	1	2
1	nk Nord Kivu Provinc	gom	1	1	1	1	6	1	0	0	4	0	0	0	0	1	0	1	1
3	nk Nord Kivu Provinc	gom	1	2	1	1	6	1	0	0	4	0	0	0	0	1	0	1	4
7	nk Nord Kivu Provinc	gom	1	1	3	2	6	1	1	0	3	0	1	1	0	0	0	1	1
7	nk Nord Kivu Provinc	gom	2	2	1	1	6	0	1	0	3	0	0	0	0	1	0	1	2
4	nk Nord Kivu Provinc	gom	2	2	1	1	2	0	1	0	2	0	0	0	1	0	0	1	2
4	nk Nord Kivu Provinc	gom	2	2	1	1	3	0	1	0	2	0	0	0	1	0	0	1	2
7	nk Nord Kivu Provinc	gom	2	2	1	1	2	0	1	0	3	0	0	0	1	0	0	1	2
7	nk Nord Kivu Provinc	gom	1	1	3	1	6	1	1	0	3	1	1	1	0	0	0	1	1
7	nk Nord Kivu Provinc	gom	1	12	3	1	4	1	1	0	3	1	1	1	0	0	0	1	6
7	nk Nord Kivu Provinc	gom	2	2	1	1	3	0	1	0	2	0	0	0	0	1	0	1	2
7	nk Nord Kivu Provinc	gom	2	2	1	1	6	0	1	0	2	0	0	0	0	1	0	1	2
4	nk Nord Kivu Provinc	gom	2	2	1	1	3	0	1	0	1	0	0	0	1	0	0	1	2
7	nk Nord Kivu Provinc	gom	1	1	3	1	4	1	1	0	1	1	1	1	0	0	0	1	1
5	nk Nord Kivu Provinc	gom	2	2	1	1	6	0	1	0	2	0	0	0	1	0	0	1	2
7	nk Nord Kivu Provinc	gom	2	2	1	1	3	0	1	0	2	0	0	0	1	0	0	1	2
7	nk Nord Kivu Provinc	gom	2	2	1	1	4	0	1	0	1	0	0	0	0	1	0	1	2
7	nk Nord Kivu Provinc	gom	1	1	3	1	6	1	1	0	4	1	1	1	0	0	0	1	1
7	nk Nord Kivu Provinc	gom	1	12	3	1	7	1	1	0	3	1	1	1	0	0	0	1	6
7	nk Nord Kivu Provinc	gom	1	12	2	1	4	0	1	0	2	1	1	1	0	0	0	1	6
7	nk Nord Kivu Provinc	gom	2	2	1	1	6	0	1	0	2	0	0	0	0	1	0	1	2
7	nk Nord Kivu Provinc	gom	2	2	1	1	4	0	1	0	3	0	0	0	0	1	0	1	2
7	nk Nord Kivu Provinc	gom	1	1	3	1	3	1	1	0	1	0	1	1	0	0	0	1	1
7	nk Nord Kivu Provinc	gom	2	2	1	1	3	0	1	0	4	0	0	0	1	0	0	1	2
7	nk Nord Kivu Provinc	gom	2	2	3	1	3	1	1	0	2	0	0	0	1	0	0	1	2
7	nk Nord Kivu Provinc	gom	2	2	1	1	3	0	1	0	4	0	0	0	1	0	0	1	2
7	nk Nord Kivu Provinc	gom	2	2	1	1	3	0	1	0	5	0	0	0	0	1	0	1	2
7	nk Nord Kivu Provinc	gom	2	2	1	1	4	0	1	0	3	0	0	0	0	1	0	1	2
7	nk Nord Kivu Provinc	gom	2	2	1	1	6	0	1	0	4	0	0	0	0	1	0	1	2
4	nk Nord Kivu Provinc	gom	2	2	1	1	4	0	1	0	3	0	0	0	1	0	0	1	2
7	nk Nord Kivu Provinc	gom	1	1	2	1	3	0	1	0	2	1	1	1	0	0	0	1	1
7	nk Nord Kivu Provinc	gom	2	2	1	1	4	0	1	0	2	0	0	0	0	1	0	1	2
7	nk Nord Kivu Provinc	gom	2	2	1	1	3	0	1	0	3	0	0	0	1	0	0	1	2
7	nk Nord Kivu Provinc	gom	2	2	1	1	6	0	1	0	3	0	0	0	0	1	0	1	2
7	nk Nord Kivu Provinc	gom	2	2	1	1	4	0	1	0	3	0	0	0	1	0	0	1	2
7	nk Nord Kivu Provinc	gom	1	1	3	1	3	1	1	0	1	1	1	1	0	0	0	1	1
7	nk Nord Kivu Provinc	gom	2	2	3	1	6	0	1	0	3	0	0	0	1	0	0	1	2
7	nk Nord Kivu Provinc	gom	2	2	1	1	4	0	1	0	2	0	0	0	0	1	0	1	2
7	nk Nord Kivu Provinc	gom	2	2	1	1	4	0	1	0	2	0	0	0	0	1	0	1	2
7	nk Nord Kivu Provinc	gom	1	2	2	1	3	1	1	0	5	1	1	1	0	0	0	1	4
7	nk Nord Kivu Provinc	gom	2	2	1	1	4	0	1	0	3	0	0	0	1	0	0	1	2
7	nk Nord Kivu Provinc	gom	2	2	1	1	2	0	1	0	3	0	0	0	1	0	0	1	2
7	nk Nord Kivu Provinc	gom	2	2	1	1	4	0	1	0	2	0	0	0	1	0	0	1	2
7	nk Nord Kivu Provinc	gom	2	2	1	1	3	0	1	0	6	0	0	0	0	1	0	1	2
7	nk Nord Kivu Provinc	gom	2	2	1	1	4	0	1	0	3	0	0	0	0	1	0	1	2
4	nk Nord Kivu Provinc	gom	2	2	1	1	7	0	1	0	3	0	0	0	1	0	0	1	2
7	nk Nord Kivu Provinc	gom	2	2	1	1	3	0	1	0	2	0	0	0	1	0	0	1	2
7	nk Nord Kivu Provinc	gom	1	1	1	1	3	1	1	0	1	1	1	1	0	0	0	1	1
7	nk Nord Kivu Provinc	gom	2	2	1	1	4	0	1	0	5	0	0	0	0	1	0	1	2
7	nk Nord Kivu Provinc	gom	2	2	1	1	6	0	1	0	3	0	0	0	1	0	0	1	2
7	nk Nord Kivu Provinc	gom	2	2	1	1	1	0	1	0	3	0	0	0	1	0	0	1	2
7	nk Nord Kivu Provinc	gom	2	2	1	1	4	0	1	0	3	0	0	0	1	0	0	1	2
7	nk Nord Kivu Provinc	gom	1	1	2	1	3	0	1	0	2	1	1	1	0	0	0	1	1
7	nk Nord Kivu Provinc	gom	2	2	1	1	3	0	1	0	2	0	0	0	0	1	0	1	2
7	nk Nord Kivu Provinc	gom	2	2	1	1	3	0	1	0	5	0	0	0	1	0	0	1	2
7	nk Nord Kivu Provinc	gom	2	2	1	1	3	0	1	0	3	0	0	0	1	0	0	1	2
7	nk Nord Kivu Provinc	gom	2	1	1	5	3	0	1	0	7	0	0	0	1	0	0	1	3
5	nk Nord Kivu Provinc	gom	1	1	3	1	4	1	1	0	2	1	1	1	0	0	0	1	1
6	nk Nord Kivu Provinc	gom	2	2	1	1	2	0	1	-7	2	0	0	0	1	0	0	1	2
7	nk Nord Kivu Provinc	gom	2	2	1	1	6	0	1	0	3	0	0	0	1	0	0	1	2
7	nk Nord Kivu Provinc	gom	2	2	1	1	3	0	1	0	4	0	0	0	1	0	0	1	2
7	nk Nord Kivu Provinc	gom	1	1	3	1	4	1	1	0	2	1	1	1	0	0	0	1	1
7	nk Nord Kivu Provinc	gom	2	2	1	1	6	0	1	0	2	0	0	0	1	0	0	1	2
7	nk Nord Kivu Provinc	gom	2	2	3	1	6	1	1	0	3	0	0	0	1	0	0	1	2
7	nk Nord Kivu Provinc	gom	1	1	3	1	6	1	1	0	4	1	1	1	0	0	0	1	1
7	nk Nord Kivu Provinc	gom	1	12	2	1	6	0	1	0	2	1	1	1	0	0	0	1	6
7	nk Nord Kivu Provinc	gom	1	1	3	1	3	1	1	0	2	1	1	1	0	0	0	1	1
7	nk Nord Kivu Provinc	gom	2	2	1	1	3	0	1	0	2	0	0	0	1	0	0	1	2
7	nk Nord Kivu Provinc	gom	2	2	1	4	3	0	1	0	5	0	0	0	1	0	0	1	2
7	nk Nord Kivu Provinc	gom	2	2	1	1	4	0	1	0	2	0	0	0	1	0	0	1	2
7	nk Nord Kivu Provinc	gom	1	2	2	1	3	0	1	0	1	0	1	1	0	0	0	1	4
7	nk Nord Kivu Provinc	gom	1	1	1	1	6	1	1	0	3	1	1	1	0	0	0	1	1
7	nk Nord Kivu Provinc	gom	1	1	3	2	4	1	1	0	4	0	1	1	0	0	0	1	1
7	nk Nord Kivu Provinc	gom	1	1	2	1	4	0	1	0	2	1	1	1	0	0	0	1	1
7	nk Nord Kivu Provinc	gom	1	2	3	1	4	1	1	0	1	1	1	1	0	0	0	1	4
7	nk Nord Kivu Provinc	gom	1	12	3	1	3	1	1	0	1	1	1	1	0	0	0	1	6
7	nk Nord Kivu Provinc	gom	1	1	3	2	3	1	1	0	3	0	1	1	0	0	0	1	1
7	nk Nord Kivu Provinc	gom	1	1	3	1	3	1	1	0	1	1	1	1	0	0	0	1	1
4	nk Nord Kivu Provinc	gom	1	1	3	2	6	1	1	0	5	1	1	1	0	0	0	1	1
7	nk Nord Kivu Provinc	gom	1	1	3	1	3	1	1	0	1	0	1	1	0	0	0	1	1
7	nk Nord Kivu Provinc	gom	1	2	2	1	4	0	1	0	2	0	1	1	0	0	0	1	4
7	nk Nord Kivu Provinc	gom	1	1	2	1	4	1	1	0	2	1	1	1	0	0	0	1	1
7	nk Nord Kivu Provinc	gom	1	1	2	1	3	0	1	0	1	1	1	1	0	0	0	1	1
7	nk Nord Kivu Provinc	gom	1	2	2	1	4	0	1	0	1	1	1	1	0	0	0	1	4
7	nk Nord Kivu Provinc	gom	1	1	2	1	4	0	1	0	1	1	1	1	0	0	0	1	1
7	nk Nord Kivu Provinc	gom	1	1	3	1	6	1	1	0	3	1	1	1	0	0	0	1	1
7	nk Nord Kivu Provinc	gom	1	2	3	1	7	1	1	1	4	1	1	1	0	0	0	1	4
7	nk Nord Kivu Provinc	gom	1	1	2	1	4	1	1	0	2	1	1	1	0	0	0	1	1
7	nk Nord Kivu Provinc	gom	1	2	3	1	4	0	1	0	1	1	1	1	0	0	0	1	4
7	nk Nord Kivu Provinc	gom	1	2	2	1	6	0	1	0	3	1	1	1	0	0	0	1	4
7	nk Nord Kivu Provinc	gom	1	2	2	1	4	1	1	0	2	1	1	1	0	0	0	1	4
7	nk Nord Kivu Provinc	gom	1	1	3	1	4	1	1	0	2	1	1	1	0	0	0	1	1
1	nk Nord Kivu Provinc	gom	1	1	2	1	4	0	1	0	1	1	1	1	0	0	0	1	1
7	nk Nord Kivu Provinc	gom	1	1	2	1	4	0	1	0	2	1	1	1	0	0	0	1	1
7	nk Nord Kivu Provinc	gom	1	1	3	1	6	1	1	0	3	1	1	1	0	0	0	1	1
7	nk Nord Kivu Provinc	gom	1	2	2	1	3	0	1	0	1	0	1	1	0	0	0	1	4
7	nk Nord Kivu Provinc	gom	1	1	3	1	4	1	1	0	1	0	1	1	0	0	0	1	1
7	nk Nord Kivu Provinc	gom	1	1	1	1	6	1	1	0	3	1	1	1	0	0	0	1	1
7	nk Nord Kivu Provinc	gom	1	1	3	1	6	1	1	0	4	1	1	1	0	0	0	1	1
7	nk Nord Kivu Provinc	gom	1	1	3	1	4	1	1	0	2	0	1	1	0	0	0	1	1
7	nk Nord Kivu Provinc	gom	1	2	2	1	4	1	1	0	1	1	1	1	0	0	0	1	4
4	nk Nord Kivu Provinc	gom	1	1	3	1	4	1	1	0	3	1	1	1	0	0	0	1	1
7	nk Nord Kivu Provinc	gom	1	1	3	1	4	1	1	0	2	1	1	1	0	0	0	1	1
7	nk Nord Kivu Provinc	gom	1	1	3	2	6	1	1	0	9	1	1	1	0	0	0	1	1
7	nk Nord Kivu Provinc	gom	1	1	3	1	6	1	1	0	2	1	1	1	0	0	0	1	1
7	nk Nord Kivu Provinc	gom	1	12	3	1	6	1	1	0	4	0	1	1	0	0	0	1	6
7	nk Nord Kivu Provinc	gom	1	1	2	1	3	0	1	0	2	1	1	1	0	0	0	1	1
7	nk Nord Kivu Provinc	gom	1	1	3	1	3	1	1	0	1	0	1	1	0	0	0	1	1
7	nk Nord Kivu Provinc	gom	1	2	2	1	4	0	1	0	4	1	1	1	0	0	0	1	4
7	nk Nord Kivu Provinc	gom	1	3	3	2	3	1	1	0	4	1	1	1	0	0	0	1	4
7	nk Nord Kivu Provinc	gom	1	1	3	1	7	1	1	0	2	1	1	1	0	0	0	1	1
7	nk Nord Kivu Provinc	gom	1	1	3	1	7	1	1	0	3	1	1	1	0	0	0	1	1
7	nk Nord Kivu Provinc	gom	1	1	1	1	4	1	1	0	1	1	1	1	0	0	0	1	1
7	nk Nord Kivu Provinc	gom	1	1	3	1	6	1	1	0	3	1	1	1	0	0	0	1	1
7	nk Nord Kivu Provinc	gom	1	1	2	1	4	1	1	0	2	1	1	1	0	0	0	1	1
7	nk Nord Kivu Provinc	gom	1	1	3	1	4	1	1	1	2	1	1	1	0	0	0	1	1
7	nk Nord Kivu Provinc	gom	1	1	3	1	4	1	1	0	1	1	1	1	0	0	0	1	1
7	nk Nord Kivu Provinc	gom	1	1	3	2	7	1	1	0	4	0	1	1	0	0	0	1	1
7	nk Nord Kivu Provinc	gom	1	1	3	1	6	1	1	0	4	0	1	1	0	0	0	1	1
7	nk Nord Kivu Provinc	gom	1	1	3	1	7	1	1	0	2	1	1	1	0	0	0	1	1
7	nk Nord Kivu Provinc	gom	1	1	2	1	6	1	1	0	3	1	1	1	0	0	0	1	1
7	nk Nord Kivu Provinc	gom	1	12	3	1	4	1	1	0	2	1	1	1	0	0	0	1	6
7	nk Nord Kivu Provinc	gom	1	1	2	1	3	0	1	0	1	1	1	1	0	0	0	1	1
7	nk Nord Kivu Provinc	gom	1	1	3	1	3	1	1	0	1	0	1	1	0	0	0	1	1
7	nk Nord Kivu Provinc	gom	1	3	2	1	3	0	1	0	2	1	1	1	0	0	0	1	4
7	nk Nord Kivu Provinc	gom	1	1	3	1	4	1	1	0	2	1	1	1	0	0	0	1	1
7	nk Nord Kivu Provinc	gom	1	1	2	1	4	0	1	0	1	1	1	1	0	0	0	1	1
7	nk Nord Kivu Provinc	gom	1	1	2	1	4	1	1	0	2	1	1	1	0	0	0	1	1
7	nk Nord Kivu Provinc	gom	1	1	2	1	4	0	1	0	1	1	1	1	0	0	0	1	1
7	nk Nord Kivu Provinc	gom	1	1	3	1	7	1	1	0	3	0	1	1	0	0	0	1	1
7	nk Nord Kivu Provinc	gom	1	1	3	1	4	1	1	0	2	1	1	1	0	0	0	1	1
7	nk Nord Kivu Provinc	gom	1	1	3	1	6	1	1	0	2	1	1	1	0	0	0	1	1
7	nk Nord Kivu Provinc	gom	1	1	2	1	4	0	1	0	1	1	1	1	0	0	0	1	1
7	nk Nord Kivu Provinc	gom	1	2	3	1	7	1	1	0	2	1	1	1	0	0	0	1	4
7	nk Nord Kivu Provinc	gom	1	12	3	1	4	1	1	0	6	1	1	1	0	0	0	1	6
4	nk Nord Kivu Provinc	gom	1	12	3	1	6	1	1	0	4	1	1	1	0	0	0	1	6
7	nk Nord Kivu Provinc	gom	1	1	3	1	6	1	1	0	2	0	1	1	0	0	0	1	1
7	nk Nord Kivu Provinc	gom	1	12	3	1	4	1	1	0	3	1	1	1	0	0	0	1	6
7	nk Nord Kivu Provinc	gom	1	1	3	1	4	0	1	0	2	1	1	1	0	0	0	1	1
7	nk Nord Kivu Provinc	gom	1	1	3	1	6	1	1	1	3	1	1	1	0	0	0	1	1
5	nk Nord Kivu Provinc	gom	1	2	3	1	4	1	1	0	1	1	1	0	0	0	1	1	4
7	nk Nord Kivu Provinc	gom	1	1	1	1	4	1	1	0	2	0	1	1	0	0	0	1	1
7	nk Nord Kivu Provinc	gom	1	1	3	2	6	1	1	0	3	1	1	1	0	0	0	1	1
7	nk Nord Kivu Provinc	gom	1	1	3	1	4	1	1	0	2	1	1	1	0	0	0	1	1
7	nk Nord Kivu Provinc	gom	1	1	3	1	7	1	1	1	2	0	1	1	0	0	0	1	1
7	nk Nord Kivu Provinc	gom	1	1	3	1	4	1	1	0	2	1	1	1	0	0	0	1	1
7	nk Nord Kivu Provinc	gom	1	12	3	1	7	1	1	0	3	1	1	1	0	0	0	1	6
7	nk Nord Kivu Provinc	gom	1	2	2	1	4	0	1	0	1	1	1	1	0	0	0	1	4
7	nk Nord Kivu Provinc	gom	1	1	3	1	6	1	1	0	1	1	1	1	0	0	0	1	1
7	nk Nord Kivu Provinc	gom	1	1	3	1	6	1	1	0	3	1	1	1	0	0	0	1	1
7	nk Nord Kivu Provinc	gom	1	1	2	1	4	1	1	0	2	1	1	1	0	0	0	1	1
7	nk Nord Kivu Provinc	gom	1	2	2	1	4	1	1	0	1	1	1	1	0	0	0	1	4
7	nk Nord Kivu Provinc	gom	1	1	1	1	6	1	1	0	3	0	1	1	0	0	0	2	1
7	nk Nord Kivu Provinc	gom	1	1	3	1	4	1	1	0	1	1	1	1	0	0	0	1	1
7	nk Nord Kivu Provinc	gom	1	12	3	1	4	1	1	0	1	1	1	1	0	0	0	1	6
7	nk Nord Kivu Provinc	gom	1	1	3	1	4	1	1	0	2	1	1	1	0	0	0	1	1
7	nk Nord Kivu Provinc	gom	1	1	3	1	4	1	1	0	2	1	1	1	0	0	0	1	1
7	nk Nord Kivu Provinc	gom	1	12	3	1	7	1	1	0	2	1	1	1	0	0	0	1	6
7	nk Nord Kivu Provinc	gom	1	1	3	1	4	1	1	0	2	1	1	1	0	0	0	1	1
7	nk Nord Kivu Provinc	gom	1	12	3	1	3	1	1	0	1	1	1	1	0	0	0	1	6
4	nk Nord Kivu Provinc	gom	1	2	2	1	3	0	1	0	1	1	1	1	0	0	0	1	4
7	nk Nord Kivu Provinc	gom	1	1	3	1	6	1	1	0	2	0	1	1	0	0	0	1	1
7	nk Nord Kivu Provinc	gom	1	1	2	1	4	1	1	0	3	1	1	1	0	0	0	1	1
7	nk Nord Kivu Provinc	gom	1	1	2	1	6	1	1	0	2	1	1	1	0	0	0	1	1
7	nk Nord Kivu Provinc	gom	1	1	1	1	4	1	0	0	1	1	0	1	0	0	0	1	1
7	nk Nord Kivu Provinc	gom	1	1	2	1	3	1	1	0	4	1	1	1	0	0	0	1	1
7	nk Nord Kivu Provinc	gom	1	2	2	1	6	1	1	0	2	1	1	1	0	0	0	1	4
7	nk Nord Kivu Provinc	gom	1	1	3	1	5	1	1	0	2	1	1	1	0	0	0	1	1
7	nk Nord Kivu Provinc	gom	1	1	3	1	4	1	1	0	2	1	1	1	0	0	0	1	1
7	nk Nord Kivu Provinc	gom	1		2	1	7	0	1	0	3	1	1	1	0	0	0	1
7	nk Nord Kivu Provinc	gom	1	12	2	1	4	1	1	0	2	1	1	1	0	0	0	1	6
7	nk Nord Kivu Provinc	gom	1	1	3	1	6	1	1	0	2	1	1	1	0	0	0	1	1
7	nk Nord Kivu Provinc	gom	1	1	2	1	6	1	1	0	2	1	1	1	0	0	0	1	1
7	nk Nord Kivu Provinc	gom	1	1	2	1	4	0	1	0	2	1	1	1	0	0	0	1	1
7	nk Nord Kivu Provinc	gom	1	1	3	1	4	1	1	0	3	1	1	1	0	0	0	1	1
7	nk Nord Kivu Provinc	gom	2	2	1	1	4	0	1	0	2	0	0	0	1	0	0	1	2
7	nk Nord Kivu Provinc	gom	2	2	1	1	3	0	1	0	3	0	0	0	1	0	0	1	2
7	nk Nord Kivu Provinc	gom	2	2	1	1	3	0	1	0	5	0	0	0	1	0	0	1	2
7	nk Nord Kivu Provinc	gom	2	2	1	1	4	0	1	0	2	0	0	0	1	0	0	1	2
7	nk Nord Kivu Provinc	gom	2	2	1	1	4	0	1	0	3	0	0	0	1	0	0	1	2
7	nk Nord Kivu Provinc	gom	2	2	1	1	2	0	1	0	5	0	0	0	1	0	0	1	2
7	nk Nord Kivu Provinc	gom	2	2	1	1	4	0	1	0	4	0	0	0	0	1	0	1	2
7	nk Nord Kivu Provinc	gom	1	1	2	1	3	0	1	-7	2	1	1	1	0	0	0	1	1
7	nk Nord Kivu Provinc	gom	1	1	3	1	4	1	1	0	5	1	1	1	0	0	0	1	1
7	nk Nord Kivu Provinc	gom	2	2	1	1	4	0	1	0	2	0	0	0	1	0	0	1	2
7	nk Nord Kivu Provinc	gom	2	2	1	1	4	0	1	0	2	0	0	0	0	1	0	1	2
7	nk Nord Kivu Provinc	gom	2	2	1	1	3	0	1	0	5	0	0	0	0	1	0	1	2
7	nk Nord Kivu Provinc	gom	2	2	1	1	3	0	1	0	4	0	0	0	1	0	0	1	2
7	nk Nord Kivu Provinc	gom	1	1	3	1	7	1	1	0	4	1	1	1	0	0	0	1	1
7	nk Nord Kivu Provinc	gom	2	2	1	1	4	0	1	0	2	0	0	0	0	1	0	1	2
7	nk Nord Kivu Provinc	gom	2	2	1	4	3	0	1	0	5	0	0	0	0	1	0	1	2
7	nk Nord Kivu Provinc	gom	2	2	1	1	4	0	1	0	4	0	0	0	0	1	0	1	2
7	nk Nord Kivu Provinc	gom	2	2	1	4	4	0	1	0	3	0	0	0	1	0	0	1	2
7	nk Nord Kivu Provinc	gom	2	2	1	1	2	0	1	0	5	0	0	0	1	0	0	1	2
7	nk Nord Kivu Provinc	gom	2	2	1	1	6	0	1	0	3	0	0	0	0	1	0	1	2
7	nk Nord Kivu Provinc	gom	2	2	1	1	3	0	1	0	4	0	0	0	0	1	0	1	2
7	nk Nord Kivu Provinc	gom	2	2	1	1	6	0	1	0	3	0	0	0	1	0	0	1	2
7	nk Nord Kivu Provinc	gom	2	2	1	1	3	0	1	0	4	0	0	0	1	0	0	1	2
7	nk Nord Kivu Provinc	gom	2	2	1	1	3	0	1	0	4	0	0	0	0	1	0	1	2
7	nk Nord Kivu Provinc	gom	2	2	1	1	4	0	1	0	2	0	0	0	1	0	0	1	2
7	nk Nord Kivu Provinc	gom	2	2	1	1	3	0	1	0	3	0	0	0	1	0	0	1	2
7	nk Nord Kivu Provinc	gom	2	2	1	1	3	0	1	0	2	0	0	0	0	1	0	1	2
7	nk Nord Kivu Provinc	gom	2	2	1	1	3	0	1	0	3	0	0	0	0	1	0	1	2
7	nk Nord Kivu Provinc	gom	2	2	1	4	3	0	1	0	3	0	0	0	1	0	0	1	2
7	nk Nord Kivu Provinc	gom	1	2	2	1	4	0	1	-7	1	1	1	1	0	0	0	1	4
7	nk Nord Kivu Provinc	gom	2	2	1	1	4	0	1	0	4	0	0	0	0	1	0	0	2
7	nk Nord Kivu Provinc	gom	2	2	1	1	3	0	1	0	4	0	0	0	0	1	0	1	2
7	nk Nord Kivu Provinc	gom	2	2	1	1	6	0	1	0	2	0	0	0	1	0	0	1	2
7	nk Nord Kivu Provinc	gom	2	2	1	1	6	0	1	-7	3	0	0	0	1	0	0	1	2
7	nk Nord Kivu Provinc	gom	2	2	1	1	3	0	1	0	3	0	0	0	1	0	0	1	2
7	nk Nord Kivu Provinc	gom	1	1	2	1	4	1	1	0	2	1	1	1	0	0	0	1	1
7	nk Nord Kivu Provinc	gom	2	2	1	4	3	0	1	0	5	0	0	0	1	0	0	1	2
7	nk Nord Kivu Provinc	gom	1	12	3	1	4	1	1	0	1	0	1	1	0	0	0	1	6
7	nk Nord Kivu Provinc	gom	1	3	2	1	4	1	1	0	2	1	1	1	0	0	0	1	4
7	nk Nord Kivu Provinc	gom	1	12	3	1	4	1	1	0	2	1	1	1	0	0	0	1	6
7	nk Nord Kivu Provinc	gom	2	2	1	1	4	0	1	0	1	0	0	0	0	1	0	1	2
7	nk Nord Kivu Provinc	gom	1	1	3	1	6	1	1	0	4	0	1	1	0	0	0	1	1
7	nk Nord Kivu Provinc	gom	2	2	1	1	7	0	1	0	4	0	0	0	1	0	0	1	2
7	nk Nord Kivu Provinc	gom	2	2	1	1	7	0	1	0	4	0	0	0	0	1	0	1	2
7	nk Nord Kivu Provinc	gom	1	2	2	1	3	1	1	0	4	1	1	1	0	0	0	1	4
7	nk Nord Kivu Provinc	gom	1	12	3	1	7	1	1	0	2	1	1	1	0	0	0	1	6
7	nk Nord Kivu Provinc	gom	1	12	3	1	6	1	1	1	3	1	1	1	0	0	0	1	6
7	nk Nord Kivu Provinc	gom	1	1	3	1	3	1	1	0	1	0	1	1	0	0	0	1	1
7	nk Nord Kivu Provinc	gom	1	1	2	1	4	1	1	0	1	1	1	1	0	0	0	1	1
7	nk Nord Kivu Provinc	gom	1	12	3	1	6	1	1	0	4	1	1	1	0	0	0	1	6
7	nk Nord Kivu Provinc	gom	1	1	3	2	7	1	1	0	4	1	1	1	0	0	0	1	1
7	nk Nord Kivu Provinc	gom	1	12	3	1	7	1	1	0	4	1	1	1	0	0	0	1	6
7	nk Nord Kivu Provinc	gom	1	1	3	1	7	1	1	-7	2	1	1	1	0	0	0	1	1
7	nk Nord Kivu Provinc	gom	1	12	3	1	6	1	1	0	3	1	1	1	0	0	0	1	6
7	nk Nord Kivu Provinc	gom	1	1	3	2	5	1	1	0	6	1	1	1	0	0	0	1	1
7	nk Nord Kivu Provinc	gom	1	3	3	3	6	1	1	0	4	1	1	1	0	0	0	1	4
7	nk Nord Kivu Provinc	gom	1	1	2	1	4	0	1	0	4	1	1	1	0	0	0	1	1
7	nk Nord Kivu Provinc	gom	1	1	3	2	6	1	1	0	6	1	1	1	0	0	0	1	1
7	nk Nord Kivu Provinc	gom	1	1	3	1	4	1	1	0	2	0	1	1	0	0	0	1	1
5	nk Nord Kivu Provinc	gom	1	1	2	1	4	0	1	0	1	1	1	1	0	0	0	1	1
7	nk Nord Kivu Provinc	gom	1	3	2	1	4	1	1	0	2	1	1	1	0	0	0	1	4
7	nk Nord Kivu Provinc	gom	1	1	3	1	6	1	1	0	2	1	1	1	0	0	0	1	1
7	nk Nord Kivu Provinc	gom	1	1	3	1	6	1	1	0	2	1	1	1	0	0	0	1	1
7	nk Nord Kivu Provinc	gom	1	1	2	1	4	0	1	0	1	1	1	1	0	0	0	1	1
7	nk Nord Kivu Provinc	gom	1	1	3	1	6	1	1	0	2	1	1	1	0	0	0	1	1
7	nk Nord Kivu Provinc	gom	1	2	3	1	7	0	1	0	2	1	1	1	0	0	0	1	4
7	nk Nord Kivu Provinc	gom	1	1	3	1	4	1	1	0	3	1	1	1	0	0	0	1	1
7	nk Nord Kivu Provinc	gom	1	1	2	1	4	1	1	0	3	1	1	1	0	0	0	1	1
7	nk Nord Kivu Provinc	gom	1	1	2	1	3	1	1	1	1	1	1	1	0	0	0	1	1
7	nk Nord Kivu Provinc	gom	1	1	3	1	7	1	1	0	2	0	1	1	0	0	0	1	1
7	nk Nord Kivu Provinc	gom	1	1	3	1	4	1	1	0	2	1	1	1	0	0	0	1	1
7	nk Nord Kivu Provinc	gom	1	1	2	1	4	1	1	1	2	1	1	1	0	0	0	1	1
7	nk Nord Kivu Provinc	gom	1	1	2	1	7	1	1	-7	3	1	1	1	0	0	0	1	1
7	nk Nord Kivu Provinc	gom	1	2	2	1	4	0	1	-7	2	1	1	1	0	0	0	1	4
7	nk Nord Kivu Provinc	gom	1	1	3	1	6	1	1	0	2	1	1	1	0	0	0	1	1
7	nk Nord Kivu Provinc	gom	1	2	3	1	6	1	1	0	3	1	1	1	0	0	0	1	4
7	nk Nord Kivu Provinc	gom	1	12	2	1	4	0	1	0	2	1	1	1	0	0	0	1	6
7	nk Nord Kivu Provinc	gom	1	12	2	1	4	1	1	0	2	0	1	1	0	0	0	1	6
7	nk Nord Kivu Provinc	gom	1	1	2	1	4	0	1	0	4	1	1	1	0	0	0	1	1
7	nk Nord Kivu Provinc	gom	1	1	3	1	6	1	1	0	3	1	1	1	0	0	0	1	1
7	nk Nord Kivu Provinc	gom	1	1	2	1	7	0	1	-7	3	1	1	1	0	0	0	1	1
7	nk Nord Kivu Provinc	gom	1	12	3	1	4	1	1	0	2	1	1	1	0	0	0	1	6
7	nk Nord Kivu Provinc	gom	1	1	1	1	6	1	1	0	3	0	1	1	0	0	0	1	1
7	nk Nord Kivu Provinc	gom	1	1	3	1	6	1	1	0	4	1	1	1	0	0	0	1	1
7	nk Nord Kivu Provinc	gom	1	1	2	1	6	1	1	1	3	1	1	1	0	0	0	1	1
7	nk Nord Kivu Provinc	gom	1	2	2	1	4	1	1	0	1	1	1	1	0	0	0	1	4
7	nk Nord Kivu Provinc	gom	1	1	2	1	3	0	1	0	2	1	1	1	0	0	0	1	1
7	nk Nord Kivu Provinc	gom	1	1	3	1	7	1	1	0	1	1	1	1	0	0	0	1	1
7	nk Nord Kivu Provinc	gom	1	1	3	1	6	1	1	0	3	1	1	1	0	0	0	1	1
7	nk Nord Kivu Provinc	gom	1	2	3	1	4	1	1	0	3	1	1	1	0	0	0	1	4
7	nk Nord Kivu Provinc	gom	1	1	2	1	7	0	1	0	2	1	1	1	0	0	0	1	1
7	nk Nord Kivu Provinc	gom	1	1	3	1	7	1	1	0	3	1	1	1	0	0	0	1	1
7	nk Nord Kivu Provinc	gom	1	1	3	1	7	1	1	0	3	1	1	1	0	0	0	1	1
7	nk Nord Kivu Provinc	gom	1	1	2	1	6	1	1	0	3	1	1	1	0	0	0	1	1
7	nk Nord Kivu Provinc	gom	1	3	2	1	6	1	1	1	2	1	1	1	0	0	0	1	4
7	nk Nord Kivu Provinc	gom	1	1	2	1	6	1	1	0	4	1	1	1	0	0	0	1	1
7	nk Nord Kivu Provinc	gom	1	1	3	2	7	1	1	0	3	1	1	1	0	0	0	1	1
7	nk Nord Kivu Provinc	gom	1	1	2	1	4	1	1	0	2	1	1	1	0	0	0	1	1
7	nk Nord Kivu Provinc	gom	1	1	3	1	3	1	1	0	1	1	1	0	0	0	1	1	1
7	nk Nord Kivu Provinc	gom	2	2	1	1	3	0	1	0	2	0	0	0	1	0	0	1	2
7	nk Nord Kivu Provinc	gom	1	1	2	1	4	1	1	0	2	1	1	1	0	0	0	1	1
7	nk Nord Kivu Provinc	gom	1	2	3	1	4	1	1	0	1	1	1	1	0	0	0	1	4
7	nk Nord Kivu Provinc	gom	1	1	3	1	4	1	1	0	2	1	1	1	0	0	0	1	1
7	nk Nord Kivu Provinc	gom	1	12	3	1	7	1	1	0	1	1	1	1	0	0	0	1	6
7	nk Nord Kivu Provinc	gom	1	1	2	1	4	0	1	0	2	1	1	1	0	0	0	1	1
7	nk Nord Kivu Provinc	gom	1	1	2	1	5	0	1	0	1	1	1	1	0	0	0	1	1
7	nk Nord Kivu Provinc	gom	1	1	3	1	3	1	1	0	1	1	1	1	0	0	0	1	1
7	nk Nord Kivu Provinc	gom	1	1	3	1	7	1	1	1	3	1	1	1	0	0	0	1	1
7	nk Nord Kivu Provinc	gom	1	1	3	1	3	1	1	0	2	1	1	1	0	0	0	1	1
7	nk Nord Kivu Provinc	gom	1	1	3	2	6	1	1	0	4	1	1	1	0	0	0	1	1
7	nk Nord Kivu Provinc	gom	1	1	3	1	3	1	1	0	1	0	1	1	0	0	0	1	1
7	nk Nord Kivu Provinc	gom	1	2	2	1	4	0	1	-7	1	1	1	1	0	0	0	1	4
7	nk Nord Kivu Provinc	gom	1	2	2	1	4	0	1	0	1	1	1	1	0	0	0	1	4
7	nk Nord Kivu Provinc	gom	1	2	2	1	3	0	1	0	1	1	1	1	0	0	0	1	4
7	nk Nord Kivu Provinc	gom	1	12	3	1	7	1	1	0	2	1	1	1	0	0	0	1	6
7	nk Nord Kivu Provinc	gom	1	1	2	1	4	0	1	0	1	1	1	1	0	0	0	1	1
7	nk Nord Kivu Provinc	gom	1	2	2	1	4	1	1	0	1	1	1	1	0	0	0	1	4
7	nk Nord Kivu Provinc	gom	1	1	3	1	6	1	1	0	4	1	1	1	0	0	0	1	1
7	nk Nord Kivu Provinc	gom	1	1	3	1	4	1	1	0	2	1	1	1	0	0	0	1	1
7	nk Nord Kivu Provinc	gom	1	1	2	1	7	1	1	0	3	0	1	1	0	0	0	1	1
7	nk Nord Kivu Provinc	gom	1	1	2	1	2	1	0	0	2	0	0	0	0	1	0	1	1
7	nk Nord Kivu Provinc	gom	1	12	2	1	4	0	1	0	1	1	1	1	0	0	0	1	6
7	nk Nord Kivu Provinc	gom	1	1	3	1	6	1	1	0	2	1	1	1	0	0	0	1	1
7	nk Nord Kivu Provinc	gom	1	1	2	1	4	1	1	0	2	1	1	1	0	0	0	1	1
7	nk Nord Kivu Provinc	gom	1	2	2	1	3	0	1	0	1	1	1	1	0	0	0	1	4
7	nk Nord Kivu Provinc	gom	1	1	2	1	6	0	1	0	2	1	1	1	0	0	0	1	1
7	nk Nord Kivu Provinc	gom	1	1	3	1	4	1	1	0	1	1	1	1	0	0	0	1	1
7	nk Nord Kivu Provinc	gom	1	1	3	1	3	1	1	-7	4	0	1	1	0	0	0	1	1
7	nk Nord Kivu Provinc	gom	1	12	3	1	7	1	1	0	5	0	1	1	0	0	0	1	6
7	nk Nord Kivu Provinc	gom	1	1	2	1	4	0	1	0	3	1	1	1	0	0	0	1	1
7	nk Nord Kivu Provinc	gom	1	1	3	1	6	1	1	0	4	1	1	1	0	0	0	1	1
7	nk Nord Kivu Provinc	gom	2	2	1	1	3	0	1	0	4	0	0	0	0	1	0	1	2
7	nk Nord Kivu Provinc	gom	1	1	2	1	6	1	1	0	3	1	1	1	0	0	0	1	1
7	nk Nord Kivu Provinc	gom	2	2	1	1	4	-7	0	1	2	0	0	0	1	0	0	1	2
7	nk Nord Kivu Provinc	gom	2	2	1	1	7	0	1	0	4	0	0	0	1	0	0	1	2
7	nk Nord Kivu Provinc	gom	1	1	2	1	4	0	1	0	2	1	1	1	0	0	0	1	1
7	nk Nord Kivu Provinc	gom	1	1	2	1	3	1	1	0	2	1	1	1	0	0	0	1	1
7	nk Nord Kivu Provinc	gom	2	2	1	1	4	0	1	0	2	0	0	0	1	0	0	1	2
7	nk Nord Kivu Provinc	gom	1	2	3	1	7	1	1	-7	3	1	1	1	0	0	0	1	4
7	nk Nord Kivu Provinc	gom	1	1	3	1	6	1	1	0	3	1	1	1	0	0	0	1	1
7	nk Nord Kivu Provinc	gom	1	1	2	1	4	1	1	0	1	1	1	1	0	0	0	1	1
7	nk Nord Kivu Provinc	gom	1	1	2	1	6	0	1	0	4	1	1	1	0	0	0	1	1
7	nk Nord Kivu Provinc	gom	2	2	1	1	7	0	1	0	4	0	0	0	1	0	0	1	2
7	nk Nord Kivu Provinc	gom	1	1	3	1	3	1	1	0	1	1	1	1	0	0	0	1	1
7	nk Nord Kivu Provinc	gom	1	1	3	1	6	1	1	0	4	0	1	1	0	0	0	1	1
7	nk Nord Kivu Provinc	gom	1	1	2	1	6	1	1	0	3	1	1	1	0	0	0	1	1
7	nk Nord Kivu Provinc	gom	1	12	3	1	3	1	1	0	1	1	1	1	0	0	0	1	6
5	nk Nord Kivu Provinc	gom	1	12	3	1	7	0	1	0	2	1	1	1	0	0	0	1	6
7	nk Nord Kivu Provinc	gom	1	1	2	1	3	1	1	0	4	0	1	1	0	0	0	1	1
7	nk Nord Kivu Provinc	gom	1	3	2	1	3	1	1	0	1	1	1	1	0	0	0	1	4
7	nk Nord Kivu Provinc	gom	1	1	2	1	4	0	1	0	1	1	1	1	0	0	0	1	1
4	nk Nord Kivu Provinc	gom	1	12	3	1	4	1	1	0	2	1	1	1	0	0	0	1	6
7	nk Nord Kivu Provinc	gom	1	12	3	2	4	1	1	0	3	0	1	1	0	0	0	1	6
7	nk Nord Kivu Provinc	gom	1	1	3	1	6	1	1	0	3	0	1	1	0	0	0	1	1
7	nk Nord Kivu Provinc	gom	1	1	3	1	4	1	1	0	2	1	1	1	0	0	0	1	1
7	nk Nord Kivu Provinc	gom	1	1	2	1	4	1	1	0	2	1	1	1	0	0	0	1	1
7	nk Nord Kivu Provinc	gom	1	1	2	1	3	1	1	0	1	1	1	1	0	0	0	1	1
7	nk Nord Kivu Provinc	gom	1	12	3	2	4	1	1	0	6	1	1	1	0	0	0	1	6
7	nk Nord Kivu Provinc	gom	1	1	2	1	4	-7	1	0	2	1	1	1	0	0	0	1	1
7	nk Nord Kivu Provinc	gom	1	1	2	1	6	1	1	0	2	1	1	1	0	0	0	1	1
7	nk Nord Kivu Provinc	gom	1	2	2	1	4	0	1	0	1	1	1	1	0	0	0	1	4
7	nk Nord Kivu Provinc	gom	1	12	2	1	4	0	1	0	2	1	1	1	0	0	0	1	6
7	nk Nord Kivu Provinc	gom	1	1	3	1	6	1	1	0	1	0	1	1	0	0	0	1	1
7	nk Nord Kivu Provinc	gom	1	2	2	1	4	0	1	0	1	1	1	1	0	0	0	1	4
7	nk Nord Kivu Provinc	gom	1	2	3	1	4	1	1	-7	3	1	1	1	0	0	0	1	4
7	nk Nord Kivu Provinc	gom	1	12	3	1	4	1	1	0	3	1	1	1	0	0	0	1	6
7	nk Nord Kivu Provinc	gom	1	2	3	1	3	1	1	0	2	1	1	1	0	0	0	1	4
7	nk Nord Kivu Provinc	gom	1	1	2	1	4	1	1	1	6	1	1	1	0	0	0	1	1
7	nk Nord Kivu Provinc	gom	1	1	3	1	4	1	1	0	2	1	1	1	0	0	0	1	1
7	nk Nord Kivu Provinc	gom	1	2	2	1	7	1	1	0	3	1	1	1	0	0	0	1	4
7	nk Nord Kivu Provinc	gom	1	1	2	1	3	0	1	0	1	1	1	1	0	0	0	2	1
7	nk Nord Kivu Provinc	gom	1	2	2	1	4	0	1	0	2	1	1	1	0	0	0	1	4
7	nk Nord Kivu Provinc	gom	1	1	3	1	7	1	1	0	2	1	1	1	0	0	0	1	1
7	nk Nord Kivu Provinc	gom	1	1	1	2	4	1	1	1	4	1	1	1	0	0	0	1	1
7	nk Nord Kivu Provinc	gom	1	1	3	4	4	1	1	0	5	1	1	1	0	0	0	1	1
7	nk Nord Kivu Provinc	gom	1	1	2	1	7	1	1	0	3	1	1	1	0	0	0	1	1
7	nk Nord Kivu Provinc	gom	1	1	3	1	4	1	1	0	4	1	1	1	0	0	0	1	1
7	nk Nord Kivu Provinc	gom	1	3	3	1	4	1	1	0	2	1	1	1	0	0	0	1	4
7	nk Nord Kivu Provinc	gom	1	1	3	1	7	1	1	0	2	1	1	1	0	0	0	1	1
7	nk Nord Kivu Provinc	gom	1	1	3	1	7	1	1	0	3	0	1	1	0	0	0	1	1
7	nk Nord Kivu Provinc	gom	1	1	2	1	4	1	1	0	2	1	1	1	0	0	0	1	1
7	nk Nord Kivu Provinc	gom	1	1	3	1	6	1	1	0	2	1	1	1	0	0	0	1	1
7	nk Nord Kivu Provinc	gom	1	1	3	1	4	1	1	0	1	1	1	1	0	0	0	1	1
7	nk Nord Kivu Provinc	gom	1	2	2	1	6	0	1	0	2	1	1	1	0	0	0	1	4
7	nk Nord Kivu Provinc	gom	1	1	3	1	6	1	1	0	1	1	1	1	0	0	0	1	1
7	nk Nord Kivu Provinc	gom	1	1	3	1	4	1	1	0	1	1	1	1	0	0	0	1	1
7	nk Nord Kivu Provinc	gom	1	2	2	1	4	0	1	0	1	1	1	1	0	0	0	1	4
7	nk Nord Kivu Provinc	gom	1	1	2	1	4	0	1	0	2	1	1	1	0	0	0	1	1
7	nk Nord Kivu Provinc	gom	1	12	3	1	4	1	1	0	2	1	1	1	0	0	0	1	6
7	nk Nord Kivu Provinc	gom	1	1	3	1	4	1	1	0	4	1	1	1	0	0	0	1	1
7	nk Nord Kivu Provinc	gom	1	1	2	1	4	1	1	0	1	1	1	1	0	0	0	1	1
4	nk Nord Kivu Provinc	gom	1	1	3	1	4	1	1	0	4	0	1	1	0	0	0	1	1
7	nk Nord Kivu Provinc	gom	1	1	3	1	6	1	1	0	3	1	1	1	0	0	0	1	1
7	nk Nord Kivu Provinc	gom	1	12	3	1	5	1	1	0	3	1	1	1	0	0	0	1	6
7	nk Nord Kivu Provinc	gom	1	1	2	1	7	1	1	0	2	0	1	1	0	0	0	1	1
6	kg Kwango Province	kng	2	2	1	1	1	0	1	0	3	0	0	0	1	0	0	1	2
4	kn Kinshasa Province	kin	1	4	2	1	3	0	1	0	1	1	1	1	0	0	0	1	4
5	nk Nord Kivu Provinc	gom	2	2	1	1	3	0	1	0	2	0	0	0	1	0	0	1	2
4	kn Kinshasa Province	kin	2	2	1	1	4	0	1	0	5	0	0	0	1	0	0	1	2
4	kn Kinshasa Province	kin	2	2	1	1	2	0	1	1	3	0	0	0	1	0	0	1	2
4	kn Kinshasa Province	kin	2	2	1	1	1	0	1	0	4	0	0	0	1	0	0	1	2
6	kn Kinshasa Province	kin	1	4	2	1	4	0	1	0	2	1	1	0	0	0	1	1	4
4	kn Kinshasa Province	kin	1	4	2	1	4	1	1	0	3	1	1	1	0	0	0	1	4
4	kn Kinshasa Province	kin	2	2	1	2	6	0	1	0	7	0	0	0	0	1	0	1	2
4	kn Kinshasa Province	kin	2	2	1	2	3	0	1	0	10	0	0	0	0	1	0	1	2
6	kn Kinshasa Province	kin	2	2	1	3	1	0	1	0	3	0	0	0	0	1	0	1	2
4	kn Kinshasa Province	kin	1	4	2	1	4	0	1	0	5	1	1	0	0	0	1	1	4
4	kn Kinshasa Province	kin	2	2	1	1	4	0	1	0	6	0	0	0	1	0	0	1	2
4	kn Kinshasa Province	kin	1	4	2	1	4	0	1	0	2	1	1	1	0	0	0	1	4
4	kn Kinshasa Province	kin	2	2	1	1	3	0	1	0	5	0	0	0	1	0	0	1	2
4	kn Kinshasa Province	kin	2	2	1	1	3	0	1	0	3	0	0	0	1	0	0	1	2
6	kn Kinshasa Province	kin	2	2	1	1	6	1	0	0	3	0	0	0	1	0	0	1	2
5	kn Kinshasa Province	kin	2	2	1	1	4	0	1	0	5	0	0	0	0	1	0	1	2
6	kn Kinshasa Province	kin	1	4	2	1	4	0	1	0	3	1	1	0	0	0	1	1	4
4	kn Kinshasa Province	kin	2	2	1	1	6	0	1	0	7	0	0	0	1	0	0	1	2
4	kn Kinshasa Province	kin	1	3	2	1	3	1	1	0	1	1	1	1	0	0	0	1	4
5	kn Kinshasa Province	kin	2	2	1	2	3	0	1	0	7	0	0	0	0	1	0	1	2
6	kn Kinshasa Province	kin	1	4	2	1	4	0	1	0	3	1	1	0	0	0	1	1	4
4	kn Kinshasa Province	kin	2	2	1	1	4	0	1	0	2	0	0	0	1	0	0	1	2
4	kn Kinshasa Province	kin	2	2	1	3	2	0	1	0	4	0	0	0	1	0	0	1	2
4	kn Kinshasa Province	kin	2	2	1	1	4	0	1	0	2	0	0	0	1	0	0	1	2
4	kn Kinshasa Province	kin	1	1	1	1	4	1	0	0	2	0	0	0	0	1	0	1	1
6	kn Kinshasa Province	kin	1	4	2	1	4	0	1	0	3	1	1	0	0	0	1	1	4
4	kn Kinshasa Province	kin	1	1	1	3	4	1	0	0	5	0	0	0	0	1	0	1	1
6	kn Kinshasa Province	kin	2	2	1	2	6	1	0	0	7	0	0	0	0	1	0	1	2
6	kn Kinshasa Province	kin	2	2	1	2	6	0	1	0	5	0	0	0	0	1	0	1	2
4	kn Kinshasa Province	kin	2	2	1	1	4	0	1	1	4	0	0	0	1	0	0	1	2
4	kn Kinshasa Province	kin	2	2	1	1	3	0	1	0	1	0	0	0	1	0	0	1	2
6	kn Kinshasa Province	kin	1	4	2	1	4	0	1	0	2	1	1	0	0	0	1	1	4
4	kn Kinshasa Province	kin	1	4	2	1	4	0	1	0	3	1	1	1	0	0	0	1	4
4	kn Kinshasa Province	kin	2	2	1	1	3	0	1	0	1	0	0	0	1	0	0	1	2
4	kn Kinshasa Province	kin	2	2	1	1	4	0	1	0	2	0	0	0	0	1	0	1	2
4	kn Kinshasa Province	kin	2	2	1	1	1	0	1	0	5	0	0	0	1	0	0	1	2
6	kn Kinshasa Province	kin	2	2	1	1	5	0	1	1	2	0	0	0	1	0	0	1	2
6	kn Kinshasa Province	kin	1	4	2	1	4	0	1	0	4	1	1	1	0	0	0	1	4
4	kn Kinshasa Province	kin	2	2	1	2	3	0	1	1	5	0	0	0	0	1	0	1	2
5	kn Kinshasa Province	kin	1	1	1	1	6	1	0	0	5	0	0	0	0	1	0	1	1
4	kn Kinshasa Province	kin	2	2	1	1	4	0	1	0	3	0	0	0	1	0	0	1	2
6	kn Kinshasa Province	kin	1	4	2	1	4	0	1	0	3	1	1	0	0	0	1	1	4
4	kn Kinshasa Province	kin	2	2	1	1	3	0	1	0	4	0	0	0	1	0	0	1	2
4	kn Kinshasa Province	kin	2	2	1	1	3	0	1	0	4	0	0	0	0	1	0	1	2
6	kn Kinshasa Province	kin	2	2	1	1	4	0	1	0	3	0	0	0	0	1	0	1	2
6	kn Kinshasa Province	kin	1	4	2	1	4	0	1	0	3	1	1	0	0	0	1	1	4
6	kn Kinshasa Province	kin	2	2	1	1	6	0	1	0	4	0	0	0	0	1	0	1	2
6	kn Kinshasa Province	kin	2	2	1	2	6	1	0	0	4	0	0	0	0	1	0	1	2
4	kn Kinshasa Province	kin	1	1	1	1	3	1	0	0	2	0	0	0	0	1	0	0	1
6	kn Kinshasa Province	kin	1	4	2	1	4	0	1	0	2	1	1	1	0	0	0	1	4
4	kn Kinshasa Province	kin	1	1	1	1	3	1	0	0	1	0	0	0	0	1	0	0	1
4	kn Kinshasa Province	kin	1	4	2	1	4	0	1	0	4	1	1	1	0	0	0	1	4
6	kn Kinshasa Province	kin	1	1	1	1	4	1	0	0	2	0	0	0	0	1	0	0	1
4	kn Kinshasa Province	kin	1	4	2	1	4	0	1	0	4	1	1	1	0	0	0	1	4
4	kn Kinshasa Province	kin	1	4	2	1	4	0	1	0	3	1	1	1	0	0	0	1	4
4	kn Kinshasa Province	kin	1	4	2	1	4	1	1	0	3	1	1	1	0	0	0	1	4
6	kn Kinshasa Province	kin	1	1	1	2	3	1	0	0	3	0	0	0	0	1	0	0	1
6	kn Kinshasa Province	kin	2	2	1	1	3	0	1	1	3	0	0	0	1	0	0	1	2
6	kn Kinshasa Province	kin	1	4	2	1	4	0	1	0	2	1	1	0	0	0	1	1	4
4	kn Kinshasa Province	kin	1	4	2	1	3	0	1	0	5	1	1	1	0	0	0	1	4
6	kn Kinshasa Province	kin	1	1	1	1	4	1	0	0	2	0	0	0	0	1	0	1	1
4	kn Kinshasa Province	kin	2	2	1	1	3	0	1	0	5	0	0	0	0	1	0	1	2
4	kn Kinshasa Province	kin	2	2	1	1	6	0	1	0	3	0	0	0	0	1	0	1	2
4	kn Kinshasa Province	kin	2	2	1	5	4	0	1	0	5	0	0	0	0	1	0	1	2
4	kn Kinshasa Province	kin	1	4	2	1	4	1	1	0	3	1	1	1	0	0	0	1	4
4	kn Kinshasa Province	kin	1	1	1	3	4	1	0	0	9	0	0	0	0	1	0	1	1
4	kn Kinshasa Province	kin	1	3	3	1	4	1	1	0	3	1	1	1	0	0	0	1	4
4	kn Kinshasa Province	kin	2	2	1	1	4	0	1	0	1	0	0	0	1	0	0	1	2
4	kn Kinshasa Province	kin	2	2	1	1	4	0	1	0	2	0	0	0	1	0	0	1	2
4	kn Kinshasa Province	kin	1	1	1	1	3	1	0	0	2	0	0	0	0	1	0	1	1
4	kn Kinshasa Province	kin	1	4	2	1	6	0	1	0	5	1	1	1	0	0	0	1	4
6	kn Kinshasa Province	kin	1	4	2	1	4	0	1	0	1	1	1	1	0	0	0	1	4
4	kn Kinshasa Province	kin	2	2	1	2	6	0	1	0	3	0	0	0	0	1	0	1	2
4	kn Kinshasa Province	kin	2	2	1	1	4	0	1	0	5	0	0	0	1	0	0	1	2
4	kn Kinshasa Province	kin	1	1	1	1	7	1	0	0	4	0	0	0	0	1	0	1	1
7	kn Kinshasa Province	kin	2	2	1	1	3	0	1	0	3	0	0	0	0	1	0	0	2
5	kn Kinshasa Province	kin	1	1	1	2	4	1	0	0	7	0	0	0	0	1	0	1	1
7	kn Kinshasa Province	kin	2	2	1	2	4	0	1	0	4	0	0	0	0	1	0	0	2
5	kn Kinshasa Province	kin	1	1	1	1	3	0	0	0	1	0	0	0	0	1	0	1	1
4	kn Kinshasa Province	kin	1	4	2	1	4	0	1	0	3	1	1	1	0	0	0	1	4
4	kn Kinshasa Province	kin	2	2	1	1	3	0	1	0	2	0	0	0	1	0	0	1	2
4	kn Kinshasa Province	kin	2	2	1	1	3	0	1	1	2	0	0	0	1	0	0	1	2
4	kn Kinshasa Province	kin	2	2	1	1	4	0	1	0	5	0	0	0	1	0	0	1	2
6	kn Kinshasa Province	kin	1	4	3	1	4	1	1	0	2	1	1	1	0	0	0	1	4
4	kn Kinshasa Province	kin	2	2	1	4	4	0	1	0	6	0	0	0	0	1	0	1	2
4	kn Kinshasa Province	kin	2	2	1	1	4	0	1	1	3	0	0	0	1	0	0	1	2
4	kn Kinshasa Province	kin	1	4	2	1	3	0	1	0	2	1	1	1	0	0	0	1	4
4	kn Kinshasa Province	kin	1	1	1	1	6	1	0	0	1	0	0	0	0	1	0	1	1
4	kn Kinshasa Province	kin	1	4	2	1	4	0	1	0	3	1	1	1	0	0	0	1	4
4	kn Kinshasa Province	kin	1	34	2	1	4	1	1	0	4	1	1	1	0	0	0	1	4
4	kn Kinshasa Province	kin	1	4	3	1	4	1	1	0	3	1	1	1	0	0	0	1	4
6	kn Kinshasa Province	kin	1	4	2	1	3	0	1	1	2	1	1	1	0	0	0	1	4
6	kn Kinshasa Province	kin	1	4	2	1	3	0	1	0	2	1	1	0	0	0	1	1	4
4	kn Kinshasa Province	kin	1	1	1	2	4	1	0	0	7	0	0	0	0	1	0	0	1
5	kn Kinshasa Province	kin	2	2	1	1	6	0	1	0	2	0	0	0	0	1	0	1	2
4	kn Kinshasa Province	kin	2	2	1	2	4	0	1	0	6	0	0	0	1	0	0	1	2
4	kn Kinshasa Province	kin	1	1	1	1	3	1	0	0	1	0	0	0	0	1	0	0	1
4	kn Kinshasa Province	kin	1	4	2	1	4	1	1	0	4	1	1	1	0	0	0	1	4
6	kn Kinshasa Province	kin	1	1	1	1	4	1	0	0	3	0	0	0	0	1	0	0	1
4	kn Kinshasa Province	kin	1	4	2	1	6	0	1	0	2	1	1	1	0	0	0	1	4
6	kn Kinshasa Province	kin	1	4	2	1	4	0	1	0	2	1	1	0	0	0	1	1	4
4	kn Kinshasa Province	kin	2	2	1	1	4	0	1	0	2	0	0	0	1	0	0	1	2
6	kn Kinshasa Province	kin	1	4	2	1	4	0	1	1	2	1	1	1	0	0	0	1	4
4	kn Kinshasa Province	kin	1	3	2	1	4	0	1	0	2	1	1	1	0	0	0	1	4
4	kn Kinshasa Province	kin	2	2	1	1	4	0	1	1	2	0	0	0	1	0	0	1	2
6	kn Kinshasa Province	kin	1	4	2	1	4	0	1	0	2	1	1	1	0	0	0	1	4
4	kn Kinshasa Province	kin	1	1	1	3	4	1	0	0	5	0	0	0	0	1	0	1	1
6	kn Kinshasa Province	kin	1	4	2	1	6	0	1	0	2	1	1	1	0	0	0	1	4
6	kn Kinshasa Province	kin	2	2	1	1	3	1	1	1	2	0	0	0	0	1	0	1	2
4	kn Kinshasa Province	kin	1	1	1	2	5	1	0	0	9	0	0	0	0	1	0	0	1
4	kn Kinshasa Province	kin	2	2	1	2	6	0	1	0	5	0	0	0	0	1	0	1	2
6	kn Kinshasa Province	kin	1	4	2	1	4	0	1	1	2	1	1	1	0	0	0	1	4
4	kn Kinshasa Province	kin	1	1	1	1	3	1	0	0	2	1	0	1	0	0	0	1	1
6	kn Kinshasa Province	kin	1	4	3	2	4	0	1	0	3	1	1	0	0	0	1	1	4
5	kn Kinshasa Province	kin	2	2	1	5	4	0	1	0	9	0	0	0	0	1	0	1	2
4	kn Kinshasa Province	kin	2	2	1	1	3	0	1	1	2	0	0	0	1	0	0	1	2
6	kn Kinshasa Province	kin	1	4	3	1	4	1	1	1	2	1	1	1	0	0	0	1	4
6	kn Kinshasa Province	kin	1	3	2	1	4	0	1	0	5	1	1	0	0	0	1	1	4
4	kn Kinshasa Province	kin	2	2	1	1	4	0	1	0	3	0	0	0	1	0	0	1	2
5	kn Kinshasa Province	kin	2	2	1	1	4	0	1	1	4	0	0	0	1	0	0	1	2
4	kn Kinshasa Province	kin	1	4	3	1	4	1	1	0	3	1	1	1	0	0	0	1	4
4	kn Kinshasa Province	kin	1	1	1	2	3	1	0	0	11	0	0	0	0	1	0	1	1
5	kn Kinshasa Province	kin	2	2	1	1	3	0	0	0	2	0	0	0	0	1	0	1	2
5	kn Kinshasa Province	kin	2	2	1	1	3	0	1	0	6	0	0	0	0	1	0	1	2
6	kn Kinshasa Province	kin	2	2	1	1	6	1	0	0	3	0	0	0	0	1	0	1	2
6	kn Kinshasa Province	kin	1	1	1	1	6	1	0	0	4	0	0	0	0	1	0	1	1
4	kn Kinshasa Province	kin	1	4	2	1	4	1	1	0	2	1	1	1	0	0	0	1	4
4	kn Kinshasa Province	kin	2	2	1	1	3	0	1	0	3	0	0	0	1	0	0	1	2
4	kn Kinshasa Province	kin	1	1	1	1	4	1	0	0	2	0	0	0	0	1	0	0	1
6	kn Kinshasa Province	kin	1	1	1	1	6	1	0	0	6	0	0	0	0	1	0	1	1
4	kn Kinshasa Province	kin	2	2	1	1	4	0	1	0	2	0	0	0	0	1	0	1	2
4	kn Kinshasa Province	kin	1	4	2	1	6	0	1	0	2	1	1	1	0	0	0	1	4
4	kn Kinshasa Province	kin	2	2	1	5	6	0	1	0	7	0	0	0	0	1	0	0	2
6	kn Kinshasa Province	kin	1	4	2	1	6	0	1	1	4	1	1	0	0	0	1	1	4
5	kn Kinshasa Province	kin	2	2	1	1	3	0	1	0	6	0	0	0	0	1	0	1	2
6	kn Kinshasa Province	kin	1	4	2	1	6	0	1	0	4	1	1	1	0	0	0	0	4
5	kn Kinshasa Province	kin	2	2	1	2	6	0	1	0	5	0	0	0	0	1	0	1	2
6	kn Kinshasa Province	kin	1	4	2	1	6	0	1	0	2	1	1	1	0	0	0	1	4
4	kn Kinshasa Province	kin	2	2	1	1	3	0	1	0	2	0	0	0	1	0	0	1	2
6	kn Kinshasa Province	kin	1	4	2	1	3	0	1	0	1	1	1	0	0	0	1	1	4
4	kn Kinshasa Province	kin	2	2	1	1	3	0	1	0	5	0	0	0	1	0	0	1	2
4	kn Kinshasa Province	kin	2	2	1	1	4	0	1	0	4	0	0	0	1	0	0	1	2
6	kn Kinshasa Province	kin	1	3	3	1	6	1	1	0	5	1	1	1	0	0	0	1	4
4	kn Kinshasa Province	kin	2	2	1	1	3	0	1	0	2	0	0	0	1	0	0	1	2
4	kn Kinshasa Province	kin	2	2	1	1	4	0	1	1	6	0	0	0	1	0	0	1	2
4	kn Kinshasa Province	kin	2	2	1	1	3	0	1	0	2	0	0	0	1	0	0	1	2
4	kn Kinshasa Province	kin	2	2	1	1	4	0	1	1	5	0	0	0	1	0	0	1	2
4	kn Kinshasa Province	kin	1	4	2	1	6	0	1	0	3	1	1	1	0	0	0	1	4
4	kn Kinshasa Province	kin	2	2	1	4	4	0	1	0	6	0	0	0	0	1	0	1	2
5	kn Kinshasa Province	kin	2	2	1	4	2	0	1	1	7	0	0	0	1	0	0	1	2
5	kn Kinshasa Province	kin	1	1	1	1	4	1	0	0	2	0	0	0	0	1	0	1	1
4	kn Kinshasa Province	kin	2	2	1	1	3	0	1	0	2	0	0	0	1	0	0	1	2
5	kn Kinshasa Province	kin	2	2	1	3	4	0	1	1	5	0	0	0	1	0	0	1	2
4	kn Kinshasa Province	kin	2	2	1	1	4	0	1	0	2	0	0	0	1	0	0	1	2
4	kn Kinshasa Province	kin	2	2	1	1	4	0	1	0	5	0	0	0	1	0	0	1	2
4	kn Kinshasa Province	kin	2	2	1	1	4	0	1	0	2	0	0	0	1	0	0	1	2
4	kn Kinshasa Province	kin	1	4	2	1	4	0	1	0	2	1	1	1	0	0	0	1	4
4	kn Kinshasa Province	kin	1	4	2	1	4	1	1	0	2	1	1	1	0	0	0	1	4
4	kn Kinshasa Province	kin	1	1	1	1	4	1	0	0	3	0	0	0	0	1	0	1	1
4	kn Kinshasa Province	kin	1	3	2	1	4	1	1	1	3	1	1	1	0	0	0	1	4
4	kn Kinshasa Province	kin	1	3	2	1	7	0	1	0	5	1	1	1	0	0	0	1	4
3	kn Kinshasa Province	kin	1	4	2	1	4	0	1	0	4	1	1	0	0	0	1	1	4
4	kn Kinshasa Province	kin	2	2	1	1	3	0	1	0	3	0	0	0	1	0	0	1	2
4	kn Kinshasa Province	kin	2	2	1	1	3	0	1	1	5	0	0	0	1	0	0	1	2
4	kn Kinshasa Province	kin	1	1	1	1	3	1	0	0	3	0	0	0	0	1	0	1	1
4	kn Kinshasa Province	kin	2	2	1	1	4	0	1	0	2	0	0	0	0	1	0	1	2
4	kn Kinshasa Province	kin	2	2	1	5	4	0	1	0	6	0	0	0	0	1	0	1	2
4	kn Kinshasa Province	kin	1	4	2	1	4	1	1	0	2	1	1	1	0	0	0	1	4
4	kn Kinshasa Province	kin	1	3	2	1	4	0	1	1	4	1	1	1	0	0	0	1	4
5	kn Kinshasa Province	kin	2	2	1	4	3	0	1	0	6	0	0	0	0	1	0	1	2
5	kn Kinshasa Province	kin	2	2	1	1	3	0	1	1	1	0	0	0	1	0	0	1	2
4	kn Kinshasa Province	kin	1	4	2	1	4	0	1	0	1	1	1	1	0	0	0	1	4
6	kn Kinshasa Province	kin	2	2	1	1	3	0	1	1	1	0	0	0	1	0	0	1	2
4	kn Kinshasa Province	kin	2	2	1	1	3	0	1	0	1	0	0	0	1	0	0	1	2
4	kn Kinshasa Province	kin	2	2	1	1	3	0	1	1	3	0	0	0	1	0	0	1	2
4	kn Kinshasa Province	kin	2	2	1	1	6	0	1	0	2	0	0	0	0	1	0	0	2
6	kn Kinshasa Province	kin	2	2	1	1	4	0	1	1	3	0	0	0	1	0	0	1	2
4	kn Kinshasa Province	kin	2	2	1	1	3	0	1	0	5	0	0	0	1	0	0	1	2
6	kn Kinshasa Province	kin	1	1	1	1	3	1	1	1	2	1	1	1	0	0	0	0	1
4	kn Kinshasa Province	kin	2	2	1	1	4	0	1	1	2	0	0	0	1	0	0	1	2
6	kn Kinshasa Province	kin	2	2	1	1	4	0	1	1	2	0	0	0	1	0	0	1	2
6	kn Kinshasa Province	kin	1	1	1	1	4	1	0	0	4	0	0	0	0	1	0	2	1
4	eq Equateur Province	kin	1	4	2	1	4	0	1	0	3	1	1	0	0	0	1	1	4
4	kn Kinshasa Province	kin	2	2	1	1	4	0	1	0	6	0	0	0	1	0	0	1	2
5	kn Kinshasa Province	kin	2	2	1	1	7	0	1	1	3	0	0	0	1	0	0	1	2
5	kn Kinshasa Province	kin	2	2	1	1	3	0	1	1	3	0	0	0	1	0	0	1	2
4	kn Kinshasa Province	kin	2	2	1	1	6	0	1	0	2	0	0	0	0	1	0	1	2
5	kn Kinshasa Province	kin	2	1	1	1	3	0	1	1	6	0	0	0	1	0	0	1	3
4	kn Kinshasa Province	kin	2	2	1	1	2	0	1	0	1	0	0	0	1	0	0	1	2
4	kn Kinshasa Province	kin	1	1	2	1	6	1	1	0	2	1	1	1	0	0	0	1	1
4	kn Kinshasa Province	kin	1	3	2	1	4	1	1	0	2	1	1	1	0	0	0	1	4
4	kn Kinshasa Province	kin	2	2	1	1	2	0	1	0	1	0	0	0	1	0	0	1	2
4	kn Kinshasa Province	kin	1	4	2	1	6	0	1	0	4	1	1	1	0	0	0	1	4
4	kn Kinshasa Province	kin	2	2	1	4	3	0	1	0	8	0	0	0	0	1	0	1	2
4	kn Kinshasa Province	kin	1	1	1	1	3	1	0	0	3	1	0	1	0	0	0	1	1
4	kn Kinshasa Province	kin	1	4	2	1	4	1	1	0	3	1	1	1	0	0	0	1	4
4	kn Kinshasa Province	kin	2	2	1	3	3	0	1	0	5	0	0	0	1	0	0	1	2
4	kn Kinshasa Province	kin	1	4	3	1	4	1	1	0	5	1	1	1	0	0	0	1	4
4	kn Kinshasa Province	kin	1	1	1	1	3	1	0	0	4	0	0	0	0	1	0	1	1
4	kn Kinshasa Province	kin	2	2	1	1	4	0	1	0	3	0	0	0	1	0	0	1	2
5	kn Kinshasa Province	kin	2	2	1	1	2	0	1	1	1	0	0	0	1	0	0	1	2
4	kn Kinshasa Province	kin	1	1	1	1	4	1	0	0	7	0	0	0	0	1	0	0	1
4	kn Kinshasa Province	kin	2	2	1	1	2	0	1	0	3	0	0	0	1	0	0	1	2
6	kn Kinshasa Province	kin	2	2	1	1	4	0	1	0	4	0	0	0	0	1	0	2	2
4	kn Kinshasa Province	kin	2	2	1	1	3	0	1	0	2	0	0	0	0	1	0	1	2
4	kn Kinshasa Province	kin	1	1	1	2	7	1	0	0	9	0	0	0	0	1	0	0	1
4	kn Kinshasa Province	kin	1	3	2	1	3	1	1	0	4	1	1	1	0	0	0	1	4
6	kn Kinshasa Province	kin	1	4	2	1	6	0	1	1	2	1	1	1	0	0	0	1	4
4	kn Kinshasa Province	kin	2	2	1	4	4	0	1	0	9	0	0	0	0	1	0	1	2
4	kn Kinshasa Province	kin	2	2	1	1	4	0	1	1	2	0	0	0	1	0	0	1	2
6	kn Kinshasa Province	kin	2	2	1	1	4	0	1	1	3	0	0	0	0	1	0	1	2
6	kn Kinshasa Province	kin	1	1	1	2	7	1	0	0	6	0	0	0	0	1	0	2	1
5	kn Kinshasa Province	kin	1	1	1	1	4	1	0	0	7	0	0	0	0	1	0	1	1
6	kn Kinshasa Province	kin	2	2	1	1	3	0	1	1	7	0	0	0	1	0	0	1	2
4	kn Kinshasa Province	kin	2	2	1	1	3	0	1	0	6	0	0	0	1	0	0	1	2
4	kn Kinshasa Province	kin	2	2	1	1	2	0	1	0	2	0	0	0	1	0	0	1	2
4	kn Kinshasa Province	kin	2	2	1	1	1	0	1	1	2	0	0	0	1	0	0	1	2
4	kn Kinshasa Province	kin	1	3	2	1	4	1	1	1	2	1	1	1	0	0	0	1	4
4	kn Kinshasa Province	kin	1	1	1	3	4	1	0	0	4	0	0	0	0	1	0	1	1
4	kn Kinshasa Province	kin	2	2	1	2	4	0	1	1	1	0	0	0	1	0	0	1	2
6	kn Kinshasa Province	kin	1	1	1	1	4	1	1	0	3	0	1	1	0	0	0	0	1
5	kn Kinshasa Province	kin	2	2	1	2	4	0	1	0	5	0	0	0	0	1	0	1	2
4	kn Kinshasa Province	kin	2	2	1	1	5	0	1	0	6	0	0	0	1	0	0	1	2
4	kn Kinshasa Province	kin	2	2	1	1	1	0	1	0	4	0	0	0	1	0	0	1	2
5	kn Kinshasa Province	kin	2	2	1	2	3	0	1	1	5	0	0	0	1	0	0	1	2
4	kn Kinshasa Province	kin	2	2	1	1	4	0	1	1	2	0	0	0	1	0	0	1	2
4	kn Kinshasa Province	kin	1	4	2	1	4	0	1	0	2	1	1	0	0	0	1	1	4
4	kn Kinshasa Province	kin	1	4	2	1	4	0	1	0	2	1	1	1	0	0	0	1	4
6	kn Kinshasa Province	kin	2	2	1	1	4	0	1	1	3	0	0	0	1	0	0	1	2
4	kn Kinshasa Province	kin	1	3	2	1	4	1	1	1	2	1	1	1	0	0	0	1	4
6	kn Kinshasa Province	kin	2	2	1	5	3	0	0	0	8	0	0	0	0	1	0	2	2
6	kn Kinshasa Province	kin	1	4	2	1	4	0	1	0	3	1	1	1	0	0	0	1	4
4	kn Kinshasa Province	kin	2	2	1	1	2	0	1	1	6	0	0	0	1	0	0	1	2
4	kn Kinshasa Province	kin	2	2	1	1	3	0	1	0	6	0	0	0	0	1	0	1	2
4	kn Kinshasa Province	kin	2	2	1	1	3	0	1	0	5	0	0	0	1	0	0	1	2
4	kn Kinshasa Province	kin	2	2	1	1	3	0	1	0	5	0	0	0	1	0	0	1	2
4	kn Kinshasa Province	kin	2	2	1	1	4	0	1	1	2	0	0	0	0	1	0	1	2
4	kn Kinshasa Province	kin	1	1	1	1	6	1	0	0	3	0	0	0	0	1	0	1	1
6	kn Kinshasa Province	kin	1	2	1	1	5	1	1	0	2	0	1	1	0	0	0	0	4
4	kn Kinshasa Province	kin	1	1	3	1	7	1	1	0	2	1	1	1	0	0	0	1	1
6	kn Kinshasa Province	kin	1	1	1	1	6	1	0	1	3	0	0	0	0	1	0	0	1
4	kn Kinshasa Province	kin	2	2	1	1	6	0	1	0	5	0	0	0	0	1	0	1	2
4	kn Kinshasa Province	kin	1	4	3	1	4	1	1	0	3	1	1	1	0	0	0	1	4
6	kn Kinshasa Province	kin	2	2	1	1	3	0	1	1	1	0	0	0	1	0	0	1	2
4	kn Kinshasa Province	kin	1	45	2	1	3	0	1	0	2	1	1	0	0	0	1	1	4
4	kn Kinshasa Province	kin	1	1	1	1	4	1	0	0	3	0	0	0	0	1	0	1	1
4	kn Kinshasa Province	kin	1	4	2	1	3	0	1	0	4	1	1	1	0	0	0	1	4
4	kn Kinshasa Province	kin	1	1	3	2	3	1	1	1	6	0	1	1	0	0	0	1	1
4	kn Kinshasa Province	kin	1	4	2	1	4	1	1	0	3	1	1	1	0	0	0	1	4
4	kn Kinshasa Province	kin	1	4	2	1	3	0	1	0	4	1	1	1	0	0	0	1	4
4	kn Kinshasa Province	kin	1	1	1	1	3	1	0	0	2	0	0	0	0	1	0	1	1
4	kn Kinshasa Province	kin	2	2	1	1	3	0	1	0	3	0	0	0	1	0	0	1	2
4	kn Kinshasa Province	kin	1	4	2	1	6	0	1	0	3	1	1	1	0	0	0	1	4
4	kn Kinshasa Province	kin	2	2	3	1	3	1	1	0	4	0	0	0	1	0	0	1	2
4	kn Kinshasa Province	kin	2	2	1	1	3	0	1	0	6	0	0	0	0	1	0	1	2
4	kn Kinshasa Province	kin	1	4	2	1	6	1	1	0	9	1	1	1	0	0	0	1	4
4	kn Kinshasa Province	kin	1	3	3	1	6	1	1	0	3	1	1	0	0	0	1	1	4
4	kn Kinshasa Province	kin	1	23	2	1	4	0	1	0	7	1	1	1	0	0	0	1	4
4	kn Kinshasa Province	kin	1	4	2	1	3	0	1	0	3	1	1	0	0	0	1	1	4
4	kn Kinshasa Province	kin	1	1	3	1	4	1	1	0	6	1	1	1	0	0	0	1	1
4	kn Kinshasa Province	kin	1	4	3	1	4	1	1	0	1	1	1	1	0	0	0	1	4
4	kn Kinshasa Province	kin	1	1	1	1	3	1	0	0	2	0	0	0	0	1	0	1	1
4	kn Kinshasa Province	kin	1	4	2	1	3	0	1	0	2	1	1	1	0	0	0	1	4
4	kn Kinshasa Province	kin	1	1	1	1	4	1	0	1	2	0	0	0	0	1	0	2	1
4	kn Kinshasa Province	kin	1	4	2	1	6	0	1	0	2	1	1	0	0	0	1	1	4
4	kn Kinshasa Province	kin	2	2	1	1	6	0	1	0	5	0	0	0	0	1	0	1	2
4	kn Kinshasa Province	kin	1	4	3	1	6	1	1	0	3	1	1	1	0	0	0	1	4
4	kn Kinshasa Province	kin	1	4	2	1	4	1	1	0	4	1	1	1	0	0	0	1	4
4	kn Kinshasa Province	kin	1	4	2	1	4	0	1	0	2	1	1	1	0	0	0	1	4
4	kn Kinshasa Province	kin	1	4	2	1	6	1	1	0	2	1	1	1	0	0	0	1	4
4	kn Kinshasa Province	kin	1	3	3	1	6	1	1	0	2	1	1	1	0	0	0	1	4
4	kn Kinshasa Province	kin	1	1	1	1	3	1	1	0	5	0	1	1	0	0	0	1	1
4	kn Kinshasa Province	kin	2	2	1	1	4	0	1	0	3	0	0	0	1	0	0	1	2
4	kn Kinshasa Province	kin	2	2	1	1	3	0	1	1	5	0	0	0	1	0	0	1	2
4	kn Kinshasa Province	kin	1	3	2	1	4	1	1	0	3	1	1	1	0	0	0	1	4
4	kn Kinshasa Province	kin	2	2	1	1	3	0	1	0	4	0	0	0	1	0	0	1	2
4	kn Kinshasa Province	kin	1	3	3	1	6	1	1	0	3	0	1	1	0	0	0	1	4
4	kn Kinshasa Province	kin	1	4	2	1	4	0	1	0	5	1	1	0	0	0	1	1	4
4	kn Kinshasa Province	kin	1	4	2	1	3	0	1	0	5	1	1	0	0	0	1	1	4
4	kn Kinshasa Province	kin	1	1	1	1	4	1	0	0	7	0	0	0	0	1	0	1	1
4	kn Kinshasa Province	kin	1	4	2	1	4	1	1	0	3	1	1	1	0	0	0	1	4
4	kn Kinshasa Province	kin	1	1	2	1	4	0	1	0	2	1	1	0	0	0	1	1	1
4	kn Kinshasa Province	kin	1	4	3	1	3	1	1	0	2	1	1	1	0	0	0	1	4
4	kn Kinshasa Province	kin	1	4	2	1	4	0	1	0	6	1	1	0	0	0	1	1	4
4	kn Kinshasa Province	kin	1	4	2	1	3	0	1	0	6	1	1	0	0	0	1	1	4
4	kn Kinshasa Province	kin	2	2	1	1	3	0	1	0	4	0	0	0	0	1	0	1	2
4	kn Kinshasa Province	kin	1	4	2	1	3	1	1	0	4	1	1	1	0	0	0	1	4
4	kn Kinshasa Province	kin	1	4	2	1	3	0	1	0	4	1	1	1	0	0	0	1	4
4	kn Kinshasa Province	kin	1	4	2	1	3	0	1	0	2	1	1	1	0	0	0	1	4
4	kn Kinshasa Province	kin	1	4	2	1	4	0	1	0	3	1	1	0	0	0	1	1	4
4	kn Kinshasa Province	kin	2	2	1	1	4	0	1	0	2	0	0	0	0	1	0	1	2
4	kn Kinshasa Province	kin	2	2	1	1	1	0	1	0	3	0	0	0	1	0	0	1	2
4	kn Kinshasa Province	kin	2	2	1	1	3	0	1	1	1	0	0	0	1	0	0	1	2
6	kn Kinshasa Province	kin	1	4	2	1	3	0	1	0	3	1	1	0	0	0	1	1	4
4	kn Kinshasa Province	kin	1	1	1	1	4	1	0	0	2	0	0	0	0	1	0	1	1
4	kn Kinshasa Province	kin	1	1	1	4	4	1	0	0	6	0	0	0	0	1	0	1	1
4	kn Kinshasa Province	kin	2	2	1	1	2	0	1	0	3	0	0	0	1	0	0	1	2
6	kn Kinshasa Province	kin	1	4	2	1	4	0	1	0	2	1	1	0	0	0	1	1	4
4	kn Kinshasa Province	kin	1	4	2	1	4	0	1	0	2	1	1	0	0	0	1	1	4
4	kn Kinshasa Province	kin	1	4	2	1	4	0	1	0	5	1	1	0	0	0	1	1	4
4	kn Kinshasa Province	kin	1	3	2	1	4	0	1	0	2	1	1	0	0	0	1	1	4
4	kn Kinshasa Province	kin	1	3	3	1	4	1	1	0	3	1	1	0	0	0	1	1	4
4	kn Kinshasa Province	kin	1	1	1	2	3	1	0	0	6	0	0	0	0	1	0	1	1
4	kn Kinshasa Province	kin	1	4	2	1	4	0	1	0	2	1	1	0	0	0	1	1	4
4	kn Kinshasa Province	kin	1	3	2	1	4	1	1	0	2	1	1	1	0	0	0	1	4
4	kn Kinshasa Province	kin	2	2	1	1	3	0	1	0	7	0	0	0	0	1	0	1	2
4	kn Kinshasa Province	kin	1	3	3	1	4	1	1	0	3	1	1	0	0	0	1	1	4
4	kn Kinshasa Province	kin	1	13	2	1	3	0	1	1	1	1	1	0	0	0	1	1	4
4	kn Kinshasa Province	kin	1	4	2	1	3	0	1	0	1	1	1	0	0	0	1	1	4
4	kn Kinshasa Province	kin	1	4	2	1	4	1	1	0	6	1	1	0	0	0	1	1	4
4	kn Kinshasa Province	kin	1	4	2	1	3	1	1	0	2	1	1	1	0	0	0	0	4
4	kn Kinshasa Province	kin	1	4	2	1	6	0	1	0	4	1	1	1	0	0	0	1	4
4	kn Kinshasa Province	kin	1	23	2	1	4	1	1	1	2	1	1	1	0	0	0	1	4
4	kn Kinshasa Province	kin	1	1	1	1	3	1	0	0	1	0	0	0	0	1	0	1	1
4	kn Kinshasa Province	kin	1	13	3	1	4	1	1	0	2	1	1	0	0	0	1	1	4
4	kn Kinshasa Province	kin	1	4	2	1	4	0	1	0	2	1	1	1	0	0	0	1	4
4	kn Kinshasa Province	kin	1	3	3	1	4	1	1	0	9	1	1	1	0	0	0	1	4
4	kn Kinshasa Province	kin	1	4	2	1	4	1	1	0	4	1	1	0	0	0	1	1	4
4	kn Kinshasa Province	kin	1	1	3	1	6	1	1	0	3	1	1	1	0	0	0	1	1
4	kn Kinshasa Province	kin	2	2	1	1	4	0	1	0	3	0	0	0	1	0	0	1	2
4	kn Kinshasa Province	kin	2	2	1	1	4	0	1	0	2	0	0	0	0	1	0	1	2
4	kn Kinshasa Province	kin	1	4	2	1	4	0	1	0	5	1	1	0	0	0	1	1	4
4	kn Kinshasa Province	kin	1	4	2	1	4	1	1	0	3	1	1	1	0	0	0	0	4
4	kn Kinshasa Province	kin	1	1	3	1	6	1	1	0	2	1	1	0	0	0	1	1	1
4	kn Kinshasa Province	kin	2	23	3	1	4	1	1	0	4	0	0	0	1	0	0	1	3
4	kn Kinshasa Province	kin	1	3	2	1	6	0	1	0	2	1	1	1	0	0	0	1	4
4	kn Kinshasa Province	kin	1	4	2	1	4	0	1	0	1	1	1	0	0	0	1	1	4
4	kn Kinshasa Province	kin	2	2	2	1	4	1	1	0	5	0	0	0	1	0	0	1	2
4	kn Kinshasa Province	kin	1	23	2	1	3	0	1	1	4	1	1	1	0	0	0	1	4
4	kn Kinshasa Province	kin	1	4	2	1	4	0	1	0	2	1	1	0	0	0	1	1	4
4	kn Kinshasa Province	kin	1	3	3	1	4	1	1	0	2	1	1	1	0	0	0	1	4
4	kn Kinshasa Province	kin	1	3	3	1	4	1	1	0	4	1	1	1	0	0	0	1	4
4	kn Kinshasa Province	kin	1	4	2	1	3	0	1	0	6	1	1	0	0	0	1	1	4
4	kn Kinshasa Province	kin	1	1	1	2	3	1	0	0	8	0	0	0	0	1	0	1	1
4	kn Kinshasa Province	kin	1	4	2	1	4	1	1	0	2	1	1	1	0	0	0	1	4
4	kn Kinshasa Province	kin	1	4	3	1	4	1	1	0	2	1	1	0	0	0	1	1	4
4	kn Kinshasa Province	kin	1	1	1	1	6	1	0	0	5	0	0	0	0	1	0	1	1
4	kn Kinshasa Province	kin	1	3	2	2	4	1	1	0	3	1	1	0	0	0	1	1	4
4	kn Kinshasa Province	kin	1	4	2	1	3	0	1	0	2	1	1	0	0	0	1	1	4
4	kn Kinshasa Province	kin	2	2	1	2	3	0	1	0	6	0	0	0	0	1	0	1	2
6	kn Kinshasa Province	kin	1	4	1	1	3	1	1	1	2	1	1	1	0	0	0	1	4
6	kn Kinshasa Province	kin	1	4	2	1	3	0	1	1	2	1	1	1	0	0	0	1	4
6	kn Kinshasa Province	kin	2	2	1	1	4	0	1	1	6	0	0	0	1	0	0	1	2
4	kn Kinshasa Province	kin	1	4	2	1	6	0	1	0	2	1	1	1	0	0	0	1	4
4	kn Kinshasa Province	kin	2	2	1	1	1	0	1	0	3	0	0	0	1	0	0	1	2
6	kn Kinshasa Province	kin	1	1	1	1	4	1	0	0	2	0	0	0	0	1	0	0	1
6	kn Kinshasa Province	kin	1	4	2	1	6	0	1	1	2	1	1	1	0	0	0	1	4
6	kn Kinshasa Province	kin	1	4	2	1	4	1	1	0	3	1	1	1	0	0	0	1	4
6	kn Kinshasa Province	kin	2	2	1	1	6	0	1	0	2	0	0	0	0	1	0	0	2
4	kn Kinshasa Province	kin	1	1	1	1	3	1	0	0	5	0	0	0	0	1	0	0	1
6	kn Kinshasa Province	kin	2	2	1	1	7	0	1	1	3	0	0	0	1	0	0	1	2
6	kn Kinshasa Province	kin	2	2	1	1	5	0	1	1	1	0	0	0	1	0	0	1	2
6	kn Kinshasa Province	kin	2	2	1	2	7	0	1	1	6	0	0	0	0	1	0	1	2
4	kn Kinshasa Province	kin	2	2	1	1	3	0	1	0	6	0	0	0	0	1	0	1	2
6	kn Kinshasa Province	kin	1	4	2	1	4	0	1	0	1	1	1	1	0	0	0	1	4
6	kn Kinshasa Province	kin	2	2	1	1	3	0	1	1	4	0	0	0	0	1	0	1	2
6	kn Kinshasa Province	kin	2	2	1	1	4	0	1	1	2	0	0	0	1	0	0	1	2
4	kn Kinshasa Province	kin	1	4	2	1	4	1	1	0	2	1	1	1	0	0	0	1	4
4	kn Kinshasa Province	kin	1	3	3	1	6	1	1	0	3	1	1	0	0	0	1	1	4
7	kn Kinshasa Province	kin	2	2	1	2	3	0	1	0	10	0	0	0	0	1	0	0	2
4	kn Kinshasa Province	kin	2	2	1	1	3	0	1	1	2	0	0	0	1	0	0	1	2
6	kn Kinshasa Province	kin	1	1	1	1	4	1	0	0	3	0	0	0	0	1	0	0	1
6	kn Kinshasa Province	kin	2	2	1	1	7	0	1	0	4	0	0	0	0	1	0	0	2
6	kn Kinshasa Province	kin	1	4	2	1	4	0	1	0	4	1	1	0	0	0	1	1	4
4	kn Kinshasa Province	kin	1	3	3	1	3	1	1	0	2	1	1	0	0	0	1	1	4
6	kn Kinshasa Province	kin	1	1	1	2	7	1	0	1	7	0	0	0	0	1	0	1	1
4	kn Kinshasa Province	kin	1	1	1	2	3	1	0	0	5	0	0	0	0	1	0	0	1
6	kn Kinshasa Province	kin	2	2	1	1	3	0	1	1	4	0	0	0	0	1	0	2	2
4	kn Kinshasa Province	kin	1	1	1	2	6	1	0	0	7	0	0	0	0	1	0	1	1
5	kn Kinshasa Province	kin	2	2	1	1	3	0	1	1	6	0	0	0	1	0	0	1	2
6	kn Kinshasa Province	kin	2	2	1	1	4	0	1	1	3	0	0	0	1	0	0	1	2
6	kn Kinshasa Province	kin	2	2	1	1	3	0	1	1	2	0	0	0	0	1	0	1	2
6	kn Kinshasa Province	kin	1	4	1	1	4	1	1	0	2	1	1	1	0	0	0	1	4
6	kn Kinshasa Province	kin	1	4	2	1	4	0	1	0	2	1	1	1	0	0	0	1	4
4	kn Kinshasa Province	kin	2	2	1	1	3	0	1	0	2	0	0	0	1	0	0	1	2
6	kn Kinshasa Province	kin	1	2	1	1	6	0	1	1	4	1	1	0	0	0	1	1	4
5	kn Kinshasa Province	kin	2	2	1	1	3	0	1	0	9	0	0	0	0	1	0	1	2
6	kn Kinshasa Province	kin	2	2	1	1	3	0	1	1	3	0	0	0	1	0	0	1	2
4	kn Kinshasa Province	kin	2	2	1	1	4	0	1	1	2	0	0	0	0	1	0	1	2
6	kn Kinshasa Province	kin	2	2	1	1	3	0	1	1	1	0	0	0	1	0	0	1	2
4	kn Kinshasa Province	kin	1	3	3	1	6	1	1	0	2	1	1	1	0	0	0	1	4
6	kn Kinshasa Province	kin	1	1	1	1	4	1	0	0	3	0	0	0	0	1	0	0	1
6	kn Kinshasa Province	kin	2	2	1	1	4	0	1	1	5	0	0	0	1	0	0	1	2
4	kn Kinshasa Province	kin	1	1	1	2	3	1	0	0	4	0	0	0	0	1	0	0	1
4	kn Kinshasa Province	kin	2	2	1	1	3	0	1	0	5	0	0	0	1	0	0	1	2
4	kn Kinshasa Province	kin	1	4	3	1	4	1	1	0	7	1	1	1	0	0	0	1	4
4	kn Kinshasa Province	kin	1	4	2	1	3	1	1	0	6	1	1	1	0	0	0	1	4
4	kn Kinshasa Province	kin	1	3	2	1	6	1	1	0	6	1	1	1	0	0	0	1	4
4	kn Kinshasa Province	kin	1	4	2	1	4	0	1	0	6	1	1	0	0	0	1	1	4
4	kn Kinshasa Province	kin	1	4	2	1	3	0	1	0	1	1	1	1	0	0	0	1	4
4	kn Kinshasa Province	kin	2	2	1	1	3	0	1	0	2	0	0	0	1	0	0	1	2
4	kn Kinshasa Province	kin	1	4	2	1	4	0	1	0	3	1	1	0	0	0	1	1	4
4	kn Kinshasa Province	kin	1	1	1	1	3	1	0	0	2	0	0	0	0	1	0	1	1
4	kn Kinshasa Province	kin	1	4	2	1	4	0	1	0	3	1	1	0	0	0	1	1	4
4	kn Kinshasa Province	kin	1	4	2	1	4	0	1	0	2	1	1	0	0	0	1	1	4
4	kn Kinshasa Province	kin	1	4	2	1	3	0	1	0	3	1	1	1	0	0	0	1	4
4	kn Kinshasa Province	kin	1	4	2	1	6	0	1	0	6	1	1	0	0	0	1	0	4
4	kn Kinshasa Province	kin	1	4	2	1	3	1	1	0	1	1	1	0	0	0	1	1	4
4	kn Kinshasa Province	kin	1	4	2	1	3	1	1	0	1	1	1	1	0	0	0	1	4
6	kn Kinshasa Province	kin	1	1	1	1	4	1	0	0	2	0	0	0	0	1	0	0	1
4	kn Kinshasa Province	kin	1	4	2	1	4	0	1	0	2	1	1	1	0	0	0	1	4
4	kn Kinshasa Province	kin	1	4	2	1	6	0	1	0	5	1	1	0	0	0	1	0	4
4	kn Kinshasa Province	kin	1	4	2	1	4	0	1	0	3	1	1	0	0	0	1	1	4
4	kn Kinshasa Province	kin	1	4	2	1	7	0	1	0	4	1	1	1	0	0	0	1	4
4	kn Kinshasa Province	kin	1	4	2	1	3	0	1	0	1	1	1	0	0	0	1	1	4
4	kn Kinshasa Province	kin	1	4	2	1	3	0	1	0	7	1	1	1	0	0	0	1	4
4	kn Kinshasa Province	kin	1	4	2	1	4	1	1	0	3	1	1	1	0	0	0	1	4
4	kn Kinshasa Province	kin	1	4	2	1	6	1	1	0	3	1	1	1	0	0	0	1	4
4	kn Kinshasa Province	kin	1	4	2	1	4	1	1	0	2	1	1	1	0	0	0	1	4
4	kn Kinshasa Province	kin	1	3	2	1	4	1	1	0	2	1	1	1	0	0	0	1	4
4	kn Kinshasa Province	kin	1	4	2	1	4	1	1	0	3	1	1	1	0	0	0	1	4
4	kn Kinshasa Province	kin	1	4	2	1	3	1	1	0	1	1	1	1	0	0	0	1	4
4	kn Kinshasa Province	kin	1	4	2	1	4	0	1	0	4	1	1	1	0	0	0	1	4
4	kn Kinshasa Province	kin	1	4	2	1	4	0	1	0	2	1	1	1	0	0	0	1	4
4	kn Kinshasa Province	kin	1	4	3	1	6	1	1	0	3	1	1	1	0	0	0	1	4
4	kn Kinshasa Province	kin	1	1	1	1	3	1	0	0	7	0	0	0	0	1	0	1	1
4	kn Kinshasa Province	kin	1	1	1	1	6	1	0	0	6	0	0	0	0	1	0	1	1
4	kn Kinshasa Province	kin	1	1	3	2	6	1	1	0	5	1	1	1	0	0	0	1	1
4	kn Kinshasa Province	kin	1	4	3	1	4	1	1	0	4	1	1	1	0	0	0	1	4
4	kn Kinshasa Province	kin	2	2	1	1	6	0	1	0	3	0	0	0	0	1	0	1	2
4	kn Kinshasa Province	kin	1	4	3	1	4	1	1	0	3	1	1	1	0	0	0	1	4
6	kn Kinshasa Province	kin	1	1	1	1	4	1	0	0	3	0	0	0	0	1	0	0	1
4	kn Kinshasa Province	kin	2	2	1	1	3	0	1	0	1	0	0	0	1	0	0	1	2
4	kn Kinshasa Province	kin	1	4	2	1	4	0	1	0	5	1	1	0	0	0	1	1	4
6	kn Kinshasa Province	kin	2	2	1	1	3	0	1	1	1	0	0	0	1	0	0	1	2
4	kn Kinshasa Province	kin	1	4	2	1	4	0	1	0	3	1	1	1	0	0	0	1	4
4	kn Kinshasa Province	kin	1	4	3	1	4	1	1	0	3	1	1	1	0	0	0	1	4
4	kn Kinshasa Province	kin	1	1	1	1	4	1	0	1	3	0	0	0	0	1	0	2	1
4	kn Kinshasa Province	kin	2	2	1	3	3	0	1	0	8	0	0	0	0	1	0	1	2
4	kn Kinshasa Province	kin	1	4	2	1	3	1	1	0	2	1	1	1	0	0	0	1	4
4	kn Kinshasa Province	kin	1	4	2	1	4	0	1	0	4	1	1	0	0	0	1	1	4
4	kn Kinshasa Province	kin	1	4	3	1	4	1	1	0	2	1	1	1	0	0	0	1	4
6	kn Kinshasa Province	kin	1	1	1	1	4	1	0	0	2	0	0	0	0	1	0	0	1
4	kn Kinshasa Province	kin	1	4	2	1	4	1	1	0	4	1	1	1	0	0	0	1	4
4	kn Kinshasa Province	kin	2	2	1	1	4	0	1	1	3	0	0	0	1	0	0	1	2
4	kn Kinshasa Province	kin	2	2	1	1	3	0	1	0	2	0	0	0	1	0	0	1	2
6	kn Kinshasa Province	kin	2	2	1	1	3	0	1	1	4	0	0	0	1	0	0	1	2
6	kn Kinshasa Province	kin	2	2	1	1	3	0	1	1	3	0	0	0	1	0	0	1	2
4	kn Kinshasa Province	kin	2	2	1	1	4	0	1	0	3	0	0	0	0	1	0	1	2
5	kn Kinshasa Province	kin	2	2	1	1	4	0	1	0	5	0	0	0	0	1	0	1	2
4	kn Kinshasa Province	kin	2	2	1	1	3	0	1	0	2	0	0	0	1	0	0	1	2
6	kn Kinshasa Province	kin	2	2	1	1	3	0	1	0	2	0	0	0	0	1	0	0	2
7	nk Nord Kivu Provinc	gom	1	1	1	2	6	1	0	0	6	0	0	0	0	1	0	1	1
4	kn Kinshasa Province	kin	2	2	1	1	4	0	1	0	1	0	0	0	1	0	0	1	2
6	kn Kinshasa Province	kin	2	2	1	1	3	0	1	0	7	0	0	0	1	0	0	1	2
4	kn Kinshasa Province	kin	2	2	1	1	3	0	1	1	3	0	0	0	1	0	0	1	2
6	kn Kinshasa Province	kin	2	2	1	1	3	0	1	1	1	0	0	0	1	0	0	1	2
5	kn Kinshasa Province	kin	1	1	1	1	3	1	0	0	3	0	0	0	0	1	0	1	1
6	kn Kinshasa Province	kin	2	2	1	1	3	0	1	1	4	0	0	0	1	0	0	1	2
4	kn Kinshasa Province	kin	2	2	1	1	3	0	1	1	2	0	0	0	1	0	0	1	2
4	kn Kinshasa Province	kin	2	2	1	2	3	0	1	0	5	0	0	0	0	1	0	0	2
6	kn Kinshasa Province	kin	2	2	1	1	4	0	1	0	2	0	0	0	0	1	0	0	2
4	kn Kinshasa Province	kin	1	1	1	2	6	1	0	0	6	0	0	0	0	1	0	0	1
4	kn Kinshasa Province	kin	2	2	1	1	3	0	1	0	3	0	0	0	1	0	0	1	2
4	kn Kinshasa Province	kin	2	2	1	1	4	0	1	1	4	0	0	0	1	0	0	1	2
6	kn Kinshasa Province	kin	1	1	1	1	4	1	0	1	2	0	0	0	0	1	0	2	1
4	kn Kinshasa Province	kin	1	1	1	2	7	1	0	1	4	0	0	0	0	1	0	1	1
4	kn Kinshasa Province	kin	2	2	1	1	4	0	1	1	3	0	0	0	1	0	0	1	2
6	kn Kinshasa Province	kin	2	2	1	1	4	0	1	1	1	0	0	0	1	0	0	1	2
6	kn Kinshasa Province	kin	2	2	1	1	3	0	1	0	3	0	0	0	0	1	0	0	2
6	kn Kinshasa Province	kin	2	2	1	1	3	0	1	1	7	0	0	0	1	0	0	1	2
6	kn Kinshasa Province	kin	1	4	3	1	4	0	1	1	2	1	1	1	0	0	0	1	4
6	kn Kinshasa Province	kin	1	1	1	1	6	1	0	0	7	0	0	0	0	1	0	2	1
6	kn Kinshasa Province	kin	2	2	1	1	3	0	1	1	8	0	0	0	1	0	0	1	2
6	kn Kinshasa Province	kin	1	4	1	1	3	1	1	0	1	1	1	1	0	0	0	1	4
4	kn Kinshasa Province	kin	2	2	1	2	4	0	1	0	4	0	0	0	0	1	0	0	2
6	kn Kinshasa Province	kin	2	2	1	1	4	0	1	1	2	0	0	0	1	0	0	1	2
6	kn Kinshasa Province	kin	2	2	1	1	3	0	1	1	3	0	0	0	1	0	0	1	2
7	nk Nord Kivu Provinc	gom	2	2	1	2	6	0	1	0	4	0	0	0	0	1	0	1	2
6	kn Kinshasa Province	kin	2	2	1	1	2	0	1	1	2	0	0	0	1	0	0	1	2
4	kn Kinshasa Province	kin	2	2	1	1	3	0	1	0	2	0	0	0	1	0	0	1	2
5	kn Kinshasa Province	kin	2	2	1	1	4	0	0	0	2	0	0	0	0	1	0	1	2
7	kn Kinshasa Province	kin	1	1	1	4	3	1	0	0	11	0	0	0	0	1	0	0	1
4	kn Kinshasa Province	kin	2	2	1	1	3	0	1	0	3	0	0	0	1	0	0	1	2
6	kn Kinshasa Province	kin	2	2	1	1	3	0	1	1	2	0	0	0	1	0	0	1	2
4	kn Kinshasa Province	kin	2	2	1	1	4	0	1	0	2	0	0	0	1	0	0	1	2
4	kn Kinshasa Province	kin	2	2	1	1	4	0	1	0	3	0	0	0	1	0	0	1	2
6	kn Kinshasa Province	kin	1	1	1	2	7	1	0	1	7	0	0	0	0	1	0	0	1
4	kn Kinshasa Province	kin	1	1	1	1	3	1	1	1	1	1	1	1	0	0	0	2	1
5	kn Kinshasa Province	kin	1	1	1	1	3	1	0	0	2	0	0	0	0	1	0	1	1
6	kn Kinshasa Province	kin	1	1	1	1	3	1	0	0	2	0	0	0	0	1	0	0	1
6	kn Kinshasa Province	kin	1	4	2	1	6	0	1	1	4	1	1	1	0	0	0	1	4
6	kn Kinshasa Province	kin	1	4	3	1	6	1	1	0	2	1	1	1	0	0	0	1	4
6	kn Kinshasa Province	kin	2	2	1	1	3	0	1	1	4	0	0	0	1	0	0	1	2
4	kn Kinshasa Province	kin	1	1	1	1	4	1	0	0	2	0	0	0	0	1	0	1	1
6	kn Kinshasa Province	kin	2	2	1	1	6	0	1	1	4	0	0	0	1	0	0	2	2
6	kn Kinshasa Province	kin	2	2	1	1	7	0	1	1	3	0	0	0	0	1	0	1	2
4	kn Kinshasa Province	kin	2	2	1	1	3	0	1	1	2	0	0	0	1	0	0	1	2
4	kn Kinshasa Province	kin	2	2	1	1	4	0	1	0	2	0	0	0	1	0	0	1	2
6	kn Kinshasa Province	kin	2	2	1	1	4	0	1	1	2	0	0	0	1	0	0	1	2
6	kn Kinshasa Province	kin	2	2	1	1	3	1	1	1	1	0	0	0	0	1	0	0	2
4	kn Kinshasa Province	kin	2	2	1	1	3	0	1	0	2	0	0	0	1	0	0	1	2
6	kn Kinshasa Province	kin	2	2	1	1	4	0	1	1	1	0	0	0	1	0	0	1	2
4	kn Kinshasa Province	kin	2	2	1	1	4	0	1	0	2	0	0	0	1	0	0	1	2
6	kn Kinshasa Province	kin	2	2	1	1	4	0	1	0	4	0	0	0	1	0	0	1	2
6	kn Kinshasa Province	kin	1	4	2	1	4	0	1	0	2	1	1	1	0	0	0	1	4
6	kn Kinshasa Province	kin	1	4	2	1	6	0	1	0	4	1	1	1	0	0	0	1	4
6	kn Kinshasa Province	kin	2	2	1	2	4	0	1	0	3	0	0	0	0	1	0	1	2
6	kn Kinshasa Province	kin	1	4	2	1	4	0	1	0	4	1	1	1	0	0	0	1	4
6	kn Kinshasa Province	kin	1	4	2	1	3	0	1	0	3	1	1	0	0	0	1	1	4
6	kn Kinshasa Province	kin	1	14	2	1	6	0	1	0	5	1	1	1	0	0	0	1	4
6	kn Kinshasa Province	kin	1	4	2	1	4	1	1	0	1	1	1	1	0	0	0	1	4
6	kn Kinshasa Province	kin	1	1	1	1	6	1	0	0	4	0	0	0	0	1	0	1	1
6	kn Kinshasa Province	kin	1	1	1	2	6	1	0	0	7	0	0	0	0	1	0	0	1
6	kn Kinshasa Province	kin	1	4	2	1	4	0	1	0	3	1	1	1	0	0	0	1	4
6	kn Kinshasa Province	kin	1	4	2	1	3	0	1	0	2	1	1	1	0	0	0	1	4
6	kn Kinshasa Province	kin	1	4	2	1	6	0	1	0	3	1	1	0	0	0	1	1	4
6	kn Kinshasa Province	kin	1	1	1	1	4	1	0	0	2	0	0	0	0	1	0	1	1
6	kn Kinshasa Province	kin	1	1	1	1	4	1	0	0	2	0	0	0	0	1	0	1	1
6	kn Kinshasa Province	kin	1	4	2	1	4	0	1	0	3	1	1	1	0	0	0	1	4
5	kn Kinshasa Province	kin	2	2	1	5	3	0	1	0	11	0	0	0	0	1	0	1	2
6	kn Kinshasa Province	kin	1	4	2	1	4	0	1	0	3	1	1	1	0	0	0	1	4
6	kn Kinshasa Province	kin	2	2	1	4	4	0	1	0	8	0	0	0	0	1	0	1	2
6	kn Kinshasa Province	kin	1	1	1	2	6	1	0	0	5	0	0	0	0	1	0	1	1
6	kn Kinshasa Province	kin	2	2	1	1	4	0	1	0	5	0	0	0	1	0	0	1	2
6	kn Kinshasa Province	kin	1	4	2	-9	4	0	1	0	4	1	1	0	0	0	1	1	4
6	kn Kinshasa Province	kin	1	1	1	1	4	1	0	0	5	0	0	0	0	1	0	1	1
7	kn Kinshasa Province	kin	2	2	1	5	3	0	0	0	9	0	0	0	0	1	0	0	2
6	kn Kinshasa Province	kin	1	4	2	1	3	0	1	0	1	1	1	1	0	0	0	1	4
4	kn Kinshasa Province	kin	2	2	1	1	4	0	1	0	1	0	0	0	1	0	0	1	2
5	kn Kinshasa Province	kin	2	2	1	2	4	0	1	0	7	0	0	0	0	1	0	1	2
6	kn Kinshasa Province	kin	1	4	2	1	6	0	1	0	5	1	1	1	0	0	0	1	4
6	kn Kinshasa Province	kin	1	4	2	1	6	0	1	0	5	1	1	1	0	0	0	1	4
6	kn Kinshasa Province	kin	1	4	2	1	6	0	1	0	3	1	1	0	0	0	1	1	4
4	kn Kinshasa Province	kin	2	2	1	1	1	0	1	0	3	0	0	0	1	0	0	1	2
6	kn Kinshasa Province	kin	1	4	2	1	6	0	1	0	5	1	1	0	0	0	1	1	4
6	kn Kinshasa Province	kin	2	2	1	2	4	0	1	0	5	0	0	0	0	1	0	1	2
6	kn Kinshasa Province	kin	2	2	1	1	4	0	1	0	6	0	0	0	1	0	0	1	2
6	kn Kinshasa Province	kin	2	2	1	1	4	0	1	0	5	0	0	0	1	0	0	1	2
6	kn Kinshasa Province	kin	1	4	2	1	6	0	1	0	5	1	1	1	0	0	0	1	4
6	kn Kinshasa Province	kin	1	4	2	1	4	0	1	0	3	1	1	1	0	0	0	1	4
6	kn Kinshasa Province	kin	1	1	1	1	4	1	0	0	4	0	0	0	0	1	0	1	1
6	kn Kinshasa Province	kin	1	4	2	1	3	0	1	0	1	1	1	1	0	0	0	1	4
6	kn Kinshasa Province	kin	2	2	1	4	6	0	1	0	6	0	0	0	0	1	0	1	2
4	kn Kinshasa Province	kin	1	1	1	1	6	1	0	0	3	0	0	0	0	1	0	1	1
6	kn Kinshasa Province	kin	2	2	1	2	3	0	1	0	7	0	0	0	0	1	0	1	2
6	kn Kinshasa Province	kin	1	4	1	1	4	1	1	0	3	1	1	0	0	0	1	1	4
6	kn Kinshasa Province	kin	1	4	2	1	4	0	1	1	2	1	1	1	0	0	0	1	4
6	kn Kinshasa Province	kin	1	14	3	1	3	1	1	0	1	1	1	0	0	0	1	1	4
6	kn Kinshasa Province	kin	1	4	2	1	3	0	1	0	2	1	1	0	0	0	1	1	4
6	kn Kinshasa Province	kin	1	4	3	1	4	0	1	1	3	1	1	1	0	0	0	1	4
6	kn Kinshasa Province	kin	1	4	2	1	3	0	1	0	2	1	1	1	0	0	0	1	4
6	kn Kinshasa Province	kin	1	4	3	1	3	1	1	0	1	1	1	1	0	0	0	1	4
6	kn Kinshasa Province	kin	1	4	2	1	6	0	1	0	3	1	1	0	0	0	1	1	4
6	kn Kinshasa Province	kin	2	2	1	1	4	0	1	1	3	0	0	0	1	0	0	1	2
6	kn Kinshasa Province	kin	2	2	1	1	7	0	1	0	3	0	0	0	0	1	0	0	2
6	kn Kinshasa Province	kin	1	4	1	1	4	0	1	1	2	1	1	1	0	0	0	1	4
6	kn Kinshasa Province	kin	1	4	2	1	6	0	1	0	4	1	1	0	0	0	1	1	4
6	kn Kinshasa Province	kin	1	4	3	1	6	1	1	0	3	1	1	1	0	0	0	1	4
6	kn Kinshasa Province	kin	1	4	2	1	4	0	1	0	3	1	1	1	0	0	0	1	4
6	kn Kinshasa Province	kin	1	4	2	1	4	0	1	1	1	1	1	1	0	0	0	1	4
4	kn Kinshasa Province	kin	1	1	1	1	6	1	0	0	5	0	0	0	0	1	0	1	1
6	kn Kinshasa Province	kin	1	4	3	1	6	1	1	0	3	1	1	1	0	0	0	1	4
6	kn Kinshasa Province	kin	1	4	2	1	4	0	1	0	4	1	1	1	0	0	0	1	4
6	kn Kinshasa Province	kin	2	2	1	1	4	0	1	0	4	0	0	0	1	0	0	1	2
6	kn Kinshasa Province	kin	1	4	2	1	4	0	1	1	2	1	1	1	0	0	0	1	4
6	kn Kinshasa Province	kin	1	4	3	1	6	1	1	0	2	1	1	1	0	0	0	1	4
6	kn Kinshasa Province	kin	1	34	3	1	4	1	1	1	5	1	1	1	0	0	0	1	4
6	kn Kinshasa Province	kin	1	4	2	1	6	0	1	0	5	1	1	0	0	0	1	1	4
6	kn Kinshasa Province	kin	1	4	2	1	6	0	1	0	2	1	1	0	0	0	1	1	4
6	kn Kinshasa Province	kin	1	1	1	1	6	1	0	0	4	0	0	0	0	1	0	1	1
6	kn Kinshasa Province	kin	1	1	2	1	6	0	1	0	3	1	1	0	0	0	1	1	1
6	kn Kinshasa Province	kin	1	1	1	2	4	1	0	1	10	0	0	0	0	1	0	0	1
6	kn Kinshasa Province	kin	1	1	1	1	4	1	0	0	3	0	0	0	0	1	0	1	1
6	kn Kinshasa Province	kin	1	4	1	1	4	1	1	0	4	1	1	0	0	0	1	1	4
6	kn Kinshasa Province	kin	1	4	2	1	3	0	1	0	1	1	1	1	0	0	0	1	4
6	kn Kinshasa Province	kin	1	4	2	1	4	0	1	1	3	1	1	1	0	0	0	1	4
6	kn Kinshasa Province	kin	1	4	2	1	4	0	1	0	2	1	1	1	0	0	0	1	4
6	kn Kinshasa Province	kin	1	34	2	1	6	0	1	1	4	1	1	0	0	0	1	1	4
6	kn Kinshasa Province	kin	1	4	2	1	4	0	1	1	4	1	1	1	0	0	0	1	4
6	kn Kinshasa Province	kin	1	4	2	1	4	0	1	0	4	1	1	0	0	0	1	1	4
6	kn Kinshasa Province	kin	1	1	1	1	6	1	0	0	4	0	0	0	0	1	0	1	1
6	kn Kinshasa Province	kin	1	4	2	1	6	1	1	0	4	1	1	1	0	0	0	1	4
6	kn Kinshasa Province	kin	1	4	2	1	4	0	1	0	6	1	1	1	0	0	0	1	4
6	kn Kinshasa Province	kin	1	4	2	1	4	1	1	1	1	1	1	1	0	0	0	1	4
6	kn Kinshasa Province	kin	1	4	2	1	4	0	1	0	2	1	1	1	0	0	0	1	4
6	kn Kinshasa Province	kin	1	4	2	1	6	0	1	0	2	1	1	0	0	0	1	1	4
6	kn Kinshasa Province	kin	1	4	2	1	4	0	1	0	3	1	1	0	0	0	1	1	4
6	kn Kinshasa Province	kin	1	3	2	1	6	0	1	1	4	1	1	1	0	0	0	1	4
6	kn Kinshasa Province	kin	1	4	2	1	3	0	1	0	5	1	1	1	0	0	0	1	4
6	kn Kinshasa Province	kin	1	4	2	1	3	0	1	0	2	1	1	1	0	0	0	1	4
6	kn Kinshasa Province	kin	1	3	1	1	4	1	0	0	2	0	0	0	0	1	0	1	4
6	kn Kinshasa Province	kin	1	4	2	1	4	0	1	1	2	1	1	1	0	0	0	1	4
6	kn Kinshasa Province	kin	1	4	2	1	4	0	1	1	2	1	1	1	0	0	0	1	4
6	kn Kinshasa Province	kin	1	4	2	1	4	0	1	0	3	1	1	0	0	0	1	1	4
6	kn Kinshasa Province	kin	1	4	3	1	6	1	1	0	2	0	1	1	0	0	0	1	4
6	kn Kinshasa Province	kin	1	1	1	1	4	1	0	0	2	0	0	0	0	1	0	0	1
6	kn Kinshasa Province	kin	1	4	2	1	6	0	1	0	1	1	1	0	0	0	1	1	4
6	kn Kinshasa Province	kin	1	4	2	1	6	0	1	0	3	1	1	1	0	0	0	1	4
6	kn Kinshasa Province	kin	1	4	2	1	4	0	1	1	2	1	1	1	0	0	0	1	4
6	kn Kinshasa Province	kin	1	4	2	1	4	0	1	1	2	1	1	1	0	0	0	0	4
6	kn Kinshasa Province	kin	2	2	1	1	3	1	1	0	6	0	0	0	1	0	0	0	2
6	kn Kinshasa Province	kin	1	4	2	1	3	0	1	1	3	1	1	1	0	0	0	1	4
6	kn Kinshasa Province	kin	1	4	3	1	4	1	1	0	2	1	1	0	0	0	1	1	4
6	kn Kinshasa Province	kin	1	4	3	1	4	1	1	1	3	1	1	0	0	0	1	1	4
6	kn Kinshasa Province	kin	1	4	2	1	3	0	1	1	2	1	1	1	0	0	0	1	4
6	kn Kinshasa Province	kin	1	4	2	1	4	0	1	0	5	1	1	0	0	0	1	1	4
6	kn Kinshasa Province	kin	1	4	3	1	4	1	1	1	2	1	1	1	0	0	0	1	4
6	kn Kinshasa Province	kin	1	1	3	1	4	1	1	0	2	1	1	1	0	0	0	1	1
6	kn Kinshasa Province	kin	1	4	2	1	4	0	1	1	2	1	1	1	0	0	0	1	4
6	kn Kinshasa Province	kin	1	4	3	1	6	0	1	1	2	1	1	1	0	0	0	0	4
6	kn Kinshasa Province	kin	1	4	1	1	4	1	1	0	2	1	1	1	0	0	0	1	4
6	kn Kinshasa Province	kin	1	4	2	1	7	0	1	0	4	1	1	1	0	0	0	1	4
6	kn Kinshasa Province	kin	1	4	3	1	3	1	1	1	1	1	1	0	0	0	1	1	4
6	kn Kinshasa Province	kin	1	4	1	1	4	1	1	0	4	1	1	1	0	0	0	1	4
6	kn Kinshasa Province	kin	1	4	2	1	4	0	1	0	2	1	1	0	0	0	1	1	4
6	kn Kinshasa Province	kin	2	2	1	1	4	0	1	0	2	0	0	0	0	1	0	0	2
6	kn Kinshasa Province	kin	2	2	1	1	4	0	1	0	3	0	0	0	1	0	0	1	2
6	kn Kinshasa Province	kin	2	2	1	1	4	0	1	0	2	0	0	0	0	1	0	1	2
6	kn Kinshasa Province	kin	1	4	2	1	4	0	1	0	3	1	1	0	0	0	1	1	4
6	kn Kinshasa Province	kin	1	4	2	1	3	0	1	1	2	1	1	0	0	0	1	1	4
6	kn Kinshasa Province	kin	1	4	2	1	4	0	1	0	3	1	1	0	0	0	1	1	4
6	kn Kinshasa Province	kin	2	2	1	1	4	0	1	0	2	0	0	0	0	1	0	1	2
6	kn Kinshasa Province	kin	1	4	2	1	6	0	1	0	4	1	1	1	0	0	0	1	4
6	kn Kinshasa Province	kin	1	4	2	1	4	1	1	1	4	1	1	0	0	0	1	1	4
6	kn Kinshasa Province	kin	1	4	2	1	4	0	1	0	3	1	1	1	0	0	0	1	4
6	kn Kinshasa Province	kin	1	1	1	1	6	1	0	0	4	0	0	0	0	1	0	1	1
6	kn Kinshasa Province	kin	1	4	2	1	4	0	1	0	1	1	1	0	0	0	1	1	4
6	kn Kinshasa Province	kin	1	4	2	1	4	0	1	0	3	1	1	1	0	0	0	1	4
6	kn Kinshasa Province	kin	1	4	2	1	6	0	1	0	3	1	1	1	0	0	0	1	4
6	kn Kinshasa Province	kin	1	4	2	1	3	0	1	0	5	1	1	0	0	0	1	1	4
6	kn Kinshasa Province	kin	1	1	1	2	4	1	0	0	9	0	0	0	0	1	0	0	1
6	kn Kinshasa Province	kin	1	4	2	1	4	0	1	0	3	1	1	0	0	0	1	1	4
6	kn Kinshasa Province	kin	2	2	1	1	3	0	1	0	3	0	0	0	1	0	0	1	2
7	nk Nord Kivu Provinc	gom	1	12	2	1	4	1	1	0	2	1	1	1	0	0	0	1	6
7	nk Nord Kivu Provinc	gom	1	1	1	1	4	1	0	0	2	0	0	0	0	1	0	1	1
3	nk Nord Kivu Provinc	gom	1	1	1	1	3	1	0	0	2	0	0	0	0	1	0	1	1
7	nk Nord Kivu Provinc	gom	2	2	1	4	4	0	1	0	2	0	0	0	0	1	0	1	2
7	nk Nord Kivu Provinc	gom	1	1	1	2	6	1	0	0	4	0	0	0	0	1	0	1	1
7	nk Nord Kivu Provinc	gom	1	1	1	2	4	1	0	0	5	0	0	0	0	1	0	1	1
7	nk Nord Kivu Provinc	gom	1	1	1	2	4	1	0	0	3	0	0	0	0	1	0	1	1
4	kn Kinshasa Province	kin	2	1	1	1	4	0	1	0	3	0	0	0	1	0	0	1	3
7	nk Nord Kivu Provinc	gom	1	1	1	1	4	1	0	0	2	0	0	0	0	1	0	1	1
7	nk Nord Kivu Provinc	gom	1	1	1	2	6	1	0	0	4	0	0	0	0	1	0	1	1
7	nk Nord Kivu Provinc	gom	2	2	1	2	1	0	1	0	3	0	0	0	0	1	0	1	2
7	nk Nord Kivu Provinc	gom	2	2	1	1	6	0	1	0	2	0	0	0	0	1	0	1	2
6	kn Kinshasa Province	kin	2	2	1	2	4	0	1	1	3	0	0	0	1	0	0	1	2
6	kn Kinshasa Province	kin	2	2	1	1	3	1	1	1	3	0	0	0	1	0	0	1	2
4	kn Kinshasa Province	kin	1	1	1	1	3	0	1	0	9	0	1	1	0	0	0	0	1
4	kn Kinshasa Province	kin	2	2	1	1	4	0	1	0	3	0	0	0	0	1	0	0	2
7	nk Nord Kivu Provinc	gom	1	1	1	1	3	1	0	0	2	0	0	0	0	1	0	1	1
5	kn Kinshasa Province	kin	1	1	1	1	4	1	0	0	3	0	0	0	0	1	0	1	1
6	kn Kinshasa Province	kin	2	2	1	1	3	0	1	0	2	0	0	0	0	1	0	0	2
7	nk Nord Kivu Provinc	gom	1	3	3	1	4	1	1	0	2	1	1	1	0	0	0	1	4
7	nk Nord Kivu Provinc	gom	1	1	1	1	6	0	0	0	2	0	0	0	0	1	0	1	1
7	nk Nord Kivu Provinc	gom	1	1	1	1	3	1	0	0	1	0	0	0	0	1	0	1	1
7	nk Nord Kivu Provinc	gom	2	2	1	2	4	0	1	0	3	0	0	0	0	1	0	1	2
7	nk Nord Kivu Provinc	gom	1	1	1	1	6	0	0	0	5	0	0	0	0	1	0	1	1
7	nk Nord Kivu Provinc	gom	2	2	1	1	4	0	0	0	1	0	0	0	0	1	0	1	2
7	nk Nord Kivu Provinc	gom	2	2	1	1	3	0	0	0	1	0	0	0	0	1	0	1	2
7	nk Nord Kivu Provinc	gom	1	1	1	1	6	1	0	0	3	0	0	0	0	1	0	1	1
7	nk Nord Kivu Provinc	gom	1	1	1	1	6	0	0	0	2	0	0	0	0	1	0	0	1
7	nk Nord Kivu Provinc	gom	1	1	1	1	6	1	0	0	2	0	0	0	0	1	0	1	1
7	nk Nord Kivu Provinc	gom	1	3	2	1	6	1	1	0	2	0	1	1	0	0	0	1	4
7	nk Nord Kivu Provinc	gom	2	2	1	1	3	0	1	0	3	0	0	0	0	1	0	1	2
7	nk Nord Kivu Provinc	gom	1	1	1	2	6	1	0	0	5	0	0	0	0	1	0	1	1
7	nk Nord Kivu Provinc	gom	2	2	1	1	4	0	1	0	2	0	0	0	0	1	0	1	2
6	kn Kinshasa Province	kin	2	2	1	3	3	0	1	0	4	0	0	0	0	1	0	1	2
7	nk Nord Kivu Provinc	gom	1	1	1	1	6	1	0	0	2	0	0	0	0	1	0	1	1
6	kn Kinshasa Province	kin	1	4	2	1	4	0	1	0	2	1	1	0	0	0	1	1	4
6	kn Kinshasa Province	kin	2	2	1	1	6	0	1	0	3	0	0	0	0	1	0	1	2
6	kn Kinshasa Province	kin	1	1	1	1	6	1	0	0	3	0	0	0	0	1	0	1	1
7	nk Nord Kivu Provinc	gom	1	1	1	1	4	0	0	0	2	0	0	0	0	1	0	1	1
7	nk Nord Kivu Provinc	gom	1	1	1	1	6	1	0	0	2	0	0	0	0	1	0	1	1
7	nk Nord Kivu Provinc	gom	1	1	1	1	6	1	0	0	3	0	0	0	0	1	0	1	1
7	nk Nord Kivu Provinc	gom	1	1	1	1	3	0	0	0	1	0	0	0	0	1	0	1	1
7	kn Kinshasa Province	kin	1	1	1	3	4	1	0	0	3	0	0	0	0	1	0	0	1
6	kn Kinshasa Province	kin	2	2	1	5	6	0	1	0	5	0	0	0	0	1	0	1	2
7	nk Nord Kivu Provinc	gom	2	2	1	1	6	0	1	0	3	0	0	0	0	1	0	1	2
6	kn Kinshasa Province	kin	1	1	1	1	6	1	0	0	5	0	0	0	0	1	0	1	1
6	kn Kinshasa Province	kin	2	2	1	1	4	0	1	1	1	0	0	0	1	0	0	1	2
6	kn Kinshasa Province	kin	1	4	3	1	3	0	1	1	2	1	1	1	0	0	0	1	4
6	kn Kinshasa Province	kin	1	1	1	1	6	1	0	0	3	0	0	0	0	1	0	1	1
6	kn Kinshasa Province	kin	2	2	1	1	3	0	1	1	4	0	0	0	1	0	0	1	2
6	kn Kinshasa Province	kin	1	4	2	1	4	0	1	1	3	1	1	1	0	0	0	1	4
6	kn Kinshasa Province	kin	1	4	2	1	3	0	1	0	2	1	1	0	0	0	1	1	4
6	kn Kinshasa Province	kin	1	4	2	1	4	0	1	0	2	1	1	1	0	0	0	1	4
6	kn Kinshasa Province	kin	1	4	2	1	4	0	1	0	3	1	1	1	0	0	0	1	4
6	kn Kinshasa Province	kin	1	1	1	1	3	1	0	0	3	0	0	0	0	1	0	0	1
5	kn Kinshasa Province	kin	2	2	1	1	4	0	0	0	2	0	0	0	0	1	0	1	2
4	kn Kinshasa Province	kin	2	2	1	4	6	0	1	0	9	0	0	0	0	1	0	0	2
7	nk Nord Kivu Provinc	gom	2	2	1	1	2	0	1	0	1	0	0	0	1	0	0	1	2
4	kn Kinshasa Province	kin	2	2	1	1	3	0	1	0	6	0	0	0	1	0	0	1	2
7	nk Nord Kivu Provinc	gom	2	2	3	1	3	1	1	0	4	0	0	0	1	0	0	1	2
6	kn Kinshasa Province	kin	1	4	2	1	4	0	1	0	2	1	1	1	0	0	0	1	4
6	kn Kinshasa Province	kin	1	1	1	2	4	1	0	0	8	0	0	0	0	1	0	1	1
4	kn Kinshasa Province	kin	2	2	1	1	3	0	1	0	3	0	0	0	1	0	0	1	2
4	kn Kinshasa Province	kin	2	2	1	1	4	0	1	0	3	0	0	0	1	0	0	1	2
7	nk Nord Kivu Provinc	gom	2	2	1	1	4	0	1	0	4	0	0	0	1	0	0	1	2
6	kn Kinshasa Province	kin	1	4	2	1	3	0	1	0	3	1	1	0	0	0	1	1	4
4	kn Kinshasa Province	kin	2	2	1	1	2	0	1	0	3	0	0	0	1	0	0	1	2
6	kn Kinshasa Province	kin	2	2	1	1	3	0	1	0	1	0	0	0	0	1	0	1	2
6	kn Kinshasa Province	kin	2	2	1	1	4	0	1	0	5	0	0	0	1	0	0	1	2
4	kn Kinshasa Province	kin	2	2	1	1	3	0	1	0	4	0	0	0	1	0	0	1	2
6	kn Kinshasa Province	kin	1	4	2	1	6	0	1	0	3	1	1	1	0	0	0	1	4
7	nk Nord Kivu Provinc	gom	2	2	1	1	5	0	1	0	5	0	0	0	0	1	0	1	2
7	nk Nord Kivu Provinc	gom	2	1	1	1	3	0	1	0	1	0	0	0	1	0	0	1	3
7	nk Nord Kivu Provinc	gom	2	2	1	1	4	0	1	0	3	0	0	0	1	0	0	1	2
7	nk Nord Kivu Provinc	gom	2	2	1	1	3	0	1	0	4	0	0	0	1	0	0	1	2
7	nk Nord Kivu Provinc	gom	2	2	1	1	2	0	1	0	1	0	0	0	1	0	0	1	2
7	nk Nord Kivu Provinc	gom	2	2	1	1	3	0	1	0	1	0	0	0	0	1	0	1	2
7	nk Nord Kivu Provinc	gom	2	2	1	1	2	0	1	0	5	0	0	0	1	0	0	1	2
7	nk Nord Kivu Provinc	gom	2	2	1	1	4	0	1	0	1	0	0	0	1	0	0	1	2
7	nk Nord Kivu Provinc	gom	2	2	1	1	3	0	1	0	1	0	0	0	1	0	0	1	2
7	nk Nord Kivu Provinc	gom	2	2	1	1	3	0	1	0	2	0	0	0	0	1	0	1	2
7	nk Nord Kivu Provinc	gom	2	2	1	1	2	0	1	0	3	0	0	0	1	0	0	1	2
7	nk Nord Kivu Provinc	gom	2	2	1	1	3	0	1	0	1	0	0	0	0	1	0	1	2
7	nk Nord Kivu Provinc	gom	2	2	3	1	3	1	1	0	2	0	0	0	1	0	0	1	2
7	nk Nord Kivu Provinc	gom	2	2	1	1	2	0	1	0	2	0	0	0	1	0	0	1	2
7	nk Nord Kivu Provinc	gom	2	2	1	1	3	0	1	0	3	0	0	0	1	0	0	1	2
7	nk Nord Kivu Provinc	gom	2	2	1	1	3	0	1	0	2	0	0	0	1	0	0	1	2
7	nk Nord Kivu Provinc	gom	2	2	1	1	4	0	1	0	3	0	0	0	1	0	0	1	2
7	nk Nord Kivu Provinc	gom	2	2	1	1	3	0	1	0	2	0	0	0	1	0	0	1	2
7	nk Nord Kivu Provinc	gom	2	2	1	1	2	0	1	0	4	0	0	0	1	0	0	1	2
7	nk Nord Kivu Provinc	gom	2	2	1	5	4	0	1	0	7	0	0	0	1	0	0	1	2
7	nk Nord Kivu Provinc	gom	2	2	1	1	4	0	1	0	2	0	0	0	1	0	0	1	2
7	nk Nord Kivu Provinc	gom	2	2	1	1	4	0	1	0	4	0	0	0	0	1	0	1	2
7	nk Nord Kivu Provinc	gom	2	2	1	1	2	0	1	0	2	0	0	0	1	0	0	1	2
7	nk Nord Kivu Provinc	gom	2	2	1	1	3	0	1	0	1	0	0	0	1	0	0	1	2
7	nk Nord Kivu Provinc	gom	2	2	1	1	4	0	1	0	1	0	0	0	1	0	0	1	2
7	nk Nord Kivu Provinc	gom	2	2	1	1	3	0	1	0	3	0	0	0	0	1	0	1	2
7	nk Nord Kivu Provinc	gom	2	2	3	1	3	1	1	0	2	0	0	0	1	0	0	1	2
7	nk Nord Kivu Provinc	gom	2	2	1	1	4	0	1	0	1	0	0	0	1	0	0	1	2
7	nk Nord Kivu Provinc	gom	1	2	1	1	4	0	1	0	3	1	1	1	0	0	0	1	4
7	nk Nord Kivu Provinc	gom	2	2	1	1	3	0	1	0	2	0	0	0	1	0	0	1	2
7	nk Nord Kivu Provinc	gom	2	2	1	1	4	0	1	0	2	0	0	0	1	0	0	1	2
7	nk Nord Kivu Provinc	gom	2	2	1	1	3	0	1	0	6	0	0	0	0	1	0	1	2
4	kn Kinshasa Province	kin	2	2	1	3	2	0	1	0	5	0	0	0	1	0	0	1	2
7	nk Nord Kivu Provinc	gom	1	1	1	2	6	1	0	0	4	0	0	0	0	1	0	1	1
7	nk Nord Kivu Provinc	gom	1	1	1	2	6	1	0	0	5	0	0	0	0	1	0	1	1
7	nk Nord Kivu Provinc	gom	2	2	1	1	6	0	0	0	2	0	0	0	0	1	0	1	2
5	kn Kinshasa Province	kin	2	2	1	1	3	0	1	1	1	0	0	0	1	0	0	1	2
5	kn Kinshasa Province	kin	1	1	1	1	4	1	0	0	3	0	0	0	0	1	0	1	1
4	kn Kinshasa Province	kin	2	2	1	1	3	0	1	0	2	0	0	0	1	0	0	1	2
4	kn Kinshasa Province	kin	2	2	1	1	3	0	1	0	2	0	0	0	1	0	0	1	2
4	kn Kinshasa Province	kin	2	2	1	1	4	0	1	0	3	0	0	0	1	0	0	1	2
4	kn Kinshasa Province	kin	2	2	1	1	4	0	1	0	1	0	0	0	1	0	0	1	2
4	kn Kinshasa Province	kin	2	2	1	1	3	0	1	0	6	0	0	0	1	0	0	1	2
4	kn Kinshasa Province	kin	2	2	1	1	3	0	1	0	2	0	0	0	1	0	0	1	2
4	kn Kinshasa Province	kin	2	2	1	3	3	0	1	0	6	0	0	0	1	0	0	1	2
4	kn Kinshasa Province	kin	2	2	1	1	1	0	1	0	1	0	0	0	1	0	0	1	2
4	kn Kinshasa Province	kin	2	2	1	3	3	0	1	0	6	0	0	0	0	1	0	1	2
7	nk Nord Kivu Provinc	gom	2	2	1	1	3	0	1	0	2	0	0	0	0	1	0	1	2
4	kn Kinshasa Province	kin	2	2	1	1	3	0	1	0	7	0	0	0	1	0	0	1	2
4	kn Kinshasa Province	kin	2	2	1	1	2	0	1	0	3	0	0	0	1	0	0	1	2
4	kn Kinshasa Province	kin	2	2	1	1	1	0	1	0	2	0	0	0	1	0	0	1	2
4	kn Kinshasa Province	kin	2	2	1	1	4	0	1	0	2	0	0	0	1	0	0	1	2
4	kn Kinshasa Province	kin	1	1	1	1	3	1	0	0	1	0	0	0	0	1	0	1	1
4	kn Kinshasa Province	kin	2	2	1	5	3	0	1	0	7	0	0	0	0	1	0	1	2
4	kn Kinshasa Province	kin	1	1	1	1	4	1	0	0	1	0	0	0	0	1	0	1	1
7	nk Nord Kivu Provinc	gom	2	2	1	1	3	0	1	0	2	0	0	0	0	1	0	1	2
3	nk Nord Kivu Provinc	gom	1	1	1	1	3	1	0	0	2	0	0	0	0	1	0	1	1
4	kn Kinshasa Province	kin	1	1	1	1	3	1	0	0	4	0	0	0	0	1	0	1	1
7	nk Nord Kivu Provinc	gom	2	2	1	1	6	0	0	0	2	0	0	0	0	1	0	1	2
4	kn Kinshasa Province	kin	2	2	1	3	1	0	1	0	1	0	0	0	0	1	0	1	2
4	kn Kinshasa Province	kin	2	2	1	3	3	0	1	0	5	0	0	0	1	0	0	1	2
4	nk Nord Kivu Provinc	gom	2	2	1	1	3	0	1	0	1	0	0	0	1	0	0	1	2
7	nk Nord Kivu Provinc	gom	2	2	1	1	6	0	1	0	2	0	0	0	0	1	0	1	2
7	nk Nord Kivu Provinc	gom	2	2	1	1	6	0	1	0	4	0	0	0	0	1	0	1	2
7	nk Nord Kivu Provinc	gom	2	2	1	1	4	0	0	0	1	0	0	0	0	1	0	1	2
7	nk Nord Kivu Provinc	gom	2	2	1	1	4	0	1	0	2	0	0	0	0	1	0	1	2
7	nk Nord Kivu Provinc	gom	2	2	1	2	6	0	1	0	4	0	0	0	0	1	0	1	2
4	kn Kinshasa Province	kin	2	2	1	1	3	0	1	0	3	0	0	0	0	1	0	1	2
5	nk Nord Kivu Provinc	gom	2	2	1	1	1	0	1	0	3	0	0	0	1	0	0	1	2
7	nk Nord Kivu Provinc	gom	1	1	1	1	4	1	0	0	3	0	0	0	0	1	0	1	1
4	nk Nord Kivu Provinc	gom	2	2	1	1	2	0	1	0	4	0	0	0	1	0	0	1	2
7	nk Nord Kivu Provinc	gom	1	1	1	2	6	1	0	0	8	0	0	0	0	1	0	1	1
7	nk Nord Kivu Provinc	gom	2	2	1	1	3	0	1	0	1	0	0	0	0	1	0	1	2
7	nk Nord Kivu Provinc	gom	2	2	1	1	4	0	1	0	2	0	0	0	0	1	0	1	2
6	nk Nord Kivu Provinc	gom	2	2	1	1	6	0	1	0	4	0	0	0	0	1	0	1	2
7	nk Nord Kivu Provinc	gom	2	2	1	2	6	0	1	0	4	0	0	0	0	1	0	1	2
4	kn Kinshasa Province	kin	2	2	1	1	3	0	1	0	6	0	0	0	1	0	0	1	2
4	nk Nord Kivu Provinc	gom	2	2	1	1	3	0	1	0	2	0	0	0	1	0	0	1	2
7	nk Nord Kivu Provinc	gom	2	2	1	1	6	0	1	0	3	0	0	0	0	1	0	1	2
4	nk Nord Kivu Provinc	gom	2	2	1	4	3	0	1	0	1	0	0	0	1	0	0	1	2
7	nk Nord Kivu Provinc	gom	1	1	1	1	4	1	0	0	2	0	0	0	0	1	0	1	1
7	nk Nord Kivu Provinc	gom	2	2	1	1	3	0	1	0	2	0	0	0	0	1	0	1	2
7	nk Nord Kivu Provinc	gom	2	2	1	1	3	1	1	0	2	0	0	0	0	1	0	1	2
7	nk Nord Kivu Provinc	gom	2	2	1	1	3	0	1	0	3	0	0	0	1	0	0	1	2
4	nk Nord Kivu Provinc	gom	2	2	1	1	2	0	1	0	1	0	0	0	1	0	0	1	2
7	nk Nord Kivu Provinc	gom	1	1	1	1	6	1	0	0	2	0	0	0	0	1	0	1	1
7	nk Nord Kivu Provinc	gom	2	2	1	2	4	0	1	0	3	0	0	0	0	1	0	1	2
7	nk Nord Kivu Provinc	gom	2	2	1	1	3	0	1	0	3	0	0	0	0	1	0	1	2
4	kn Kinshasa Province	kin	2	2	1	1	2	0	1	0	6	0	0	0	1	0	0	1	2
7	nk Nord Kivu Provinc	gom	2	2	1	1	3	0	1	0	6	0	0	0	0	1	0	1	2
7	nk Nord Kivu Provinc	gom	1	1	1	2	6	1	0	0	5	0	0	0	0	1	0	1	1
7	nk Nord Kivu Provinc	gom	2	2	1	1	3	1	1	0	2	0	0	0	0	1	0	1	2
7	nk Nord Kivu Provinc	gom	1	1	1	2	4	1	0	0	5	0	0	0	0	1	0	1	1
7	nk Nord Kivu Provinc	gom	2	2	1	1	6	0	1	0	2	0	0	0	0	1	0	1	2
4	nk Nord Kivu Provinc	gom	2	2	1	1	1	0	1	0	2	0	0	0	1	0	0	1	2
7	nk Nord Kivu Provinc	gom	1	1	1	1	6	1	0	0	3	0	0	0	0	1	0	1	1
7	nk Nord Kivu Provinc	gom	1	1	1	1	7	1	0	0	4	0	0	0	0	1	0	1	1
4	kn Kinshasa Province	kin	2	2	1	1	4	0	1	0	2	0	0	0	1	0	0	1	2
4	nk Nord Kivu Provinc	gom	2	2	1	1	1	0	1	0	2	0	0	0	1	0	0	1	2
4	kn Kinshasa Province	kin	2	2	1	1	3	0	1	0	5	0	0	0	1	0	0	1	2
5	kn Kinshasa Province	kin	2	2	1	1	2	0	1	1	1	0	0	0	1	0	0	1	2
4	kn Kinshasa Province	kin	2	2	1	1	6	0	1	0	3	0	0	0	1	0	0	1	2
4	kn Kinshasa Province	kin	1	1	1	3	3	1	0	0	5	0	0	0	0	1	0	1	1
4	kn Kinshasa Province	kin	1	1	1	3	2	1	0	0	5	0	0	0	0	1	0	1	1
5	kn Kinshasa Province	kin	2	2	1	1	3	0	1	1	2	0	0	0	1	0	0	1	2
5	kn Kinshasa Province	kin	1	1	1	1	4	1	0	1	5	0	0	0	0	1	0	1	1
4	kn Kinshasa Province	kin	1	1	1	1	4	1	0	0	2	0	0	0	0	1	0	1	1
4	kn Kinshasa Province	kin	2	2	1	1	4	0	1	1	2	0	0	0	1	0	0	1	2
5	kn Kinshasa Province	kin	1	1	1	-9	1	1	0	0	1	0	0	0	0	1	0	1	1
5	kn Kinshasa Province	kin	2	2	1	2	6	0	1	0	4	0	0	0	0	1	0	1	2
4	kn Kinshasa Province	kin	2	2	1	1	6	0	1	0	2	0	0	0	1	0	0	1	2
5	kn Kinshasa Province	kin	2	2	1	1	3	0	1	1	1	0	0	0	1	0	0	1	2
4	kn Kinshasa Province	kin	1	1	1	1	3	1	0	0	2	0	0	0	0	1	0	1	1
7	nk Nord Kivu Provinc	gom	1	1	1	1	4	1	0	0	2	0	0	0	0	1	0	1	1
5	kn Kinshasa Province	kin	1	1	1	2	3	1	0	1	6	0	0	0	0	1	0	1	1
4	kn Kinshasa Province	kin	2	2	1	2	6	0	1	0	6	0	0	0	0	1	0	1	2
4	kn Kinshasa Province	kin	1	1	1	1	4	1	0	0	3	0	0	0	0	1	0	1	1
5	kn Kinshasa Province	kin	2	2	1	1	7	0	1	0	2	0	0	0	0	1	0	1	2
4	kn Kinshasa Province	kin	2	2	1	1	4	0	1	1	3	0	0	0	1	0	0	1	2
4	kn Kinshasa Province	kin	1	1	1	1	6	1	0	0	6	0	0	0	0	1	0	1	1
4	kn Kinshasa Province	kin	1	1	1	1	3	1	0	0	5	0	0	0	0	1	0	1	1
4	kn Kinshasa Province	kin	2	2	1	1	3	0	1	0	5	0	0	0	1	0	0	1	2
4	kn Kinshasa Province	kin	1	1	1	1	4	1	0	0	7	0	0	0	0	1	0	1	1
4	kn Kinshasa Province	kin	2	2	1	1	3	0	1	0	5	0	0	0	1	0	0	1	2
7	nk Nord Kivu Provinc	gom	1	1	1	1	6	1	0	0	3	0	0	0	0	1	0	1	1
3	nk Nord Kivu Provinc	gom	2	2	1	1	4	0	1	0	4	0	0	0	0	1	0	1	2
7	nk Nord Kivu Provinc	gom	1	1	1	1	4	1	0	0	3	0	0	0	0	1	0	1	1
7	nk Nord Kivu Provinc	gom	1	1	1	2	5	1	0	0	6	0	0	0	0	1	0	1	1
3	nk Nord Kivu Provinc	gom	1	1	1	2	4	1	0	0	4	0	0	0	0	1	0	1	1
7	nk Nord Kivu Provinc	gom	1	1	1	1	6	1	0	0	3	0	0	0	0	1	0	1	1
6	nk Nord Kivu Provinc	gom	2	2	1	1	6	0	1	0	2	0	0	0	0	1	0	1	2
7	nk Nord Kivu Provinc	gom	1	1	1	1	6	1	0	0	2	0	0	0	0	1	0	1	1
6	nk Nord Kivu Provinc	gom	1	1	1	2	6	1	0	0	4	0	0	0	0	1	0	1	1
7	nk Nord Kivu Provinc	gom	1	1	1	1	3	1	0	0	1	0	0	0	0	1	0	1	1
7	nk Nord Kivu Provinc	gom	2	2	1	1	7	0	1	0	3	0	0	0	0	1	0	1	2
7	nk Nord Kivu Provinc	gom	2	2	1	1	6	0	0	0	2	0	0	0	0	1	0	1	2
7	nk Nord Kivu Provinc	gom	1	1	1	1	4	1	0	0	2	0	0	0	0	1	0	1	1
7	nk Nord Kivu Provinc	gom	2	2	1	1	3	0	0	0	1	0	0	0	0	1	0	1	2
7	nk Nord Kivu Provinc	gom	1	1	1	1	4	1	0	0	4	0	0	0	0	1	0	0	1
7	nk Nord Kivu Provinc	gom	1	1	1	1	6	1	0	0	2	0	0	0	0	1	0	1	1
7	nk Nord Kivu Provinc	gom	1	1	1	1	3	0	0	0	2	0	0	0	0	1	0	1	1
7	nk Nord Kivu Provinc	gom	1	1	1	1	4	1	0	0	5	0	0	0	0	1	0	1	1
7	nk Nord Kivu Provinc	gom	2	2	1	1	6	0	1	0	3	0	0	0	0	1	0	1	2
7	nk Nord Kivu Provinc	gom	1	1	1	1	6	1	0	0	2	0	0	0	0	1	0	1	1
7	nk Nord Kivu Provinc	gom	2	2	1	2	6	0	1	0	5	0	0	0	0	1	0	1	2
7	nk Nord Kivu Provinc	gom	2	2	1	1	4	0	0	0	1	0	0	0	0	1	0	1	2
7	nk Nord Kivu Provinc	gom	1	1	1	1	4	1	0	0	2	0	0	0	0	1	0	1	1
7	nk Nord Kivu Provinc	gom	1	1	1	2	4	1	0	0	6	0	0	0	0	1	0	1	1
3	nk Nord Kivu Provinc	gom	1	1	1	2	1	1	0	0	7	0	0	0	0	1	0	1	1
3	nk Nord Kivu Provinc	gom	1	1	1	1	3	0	0	0	1	0	0	0	0	1	0	1	1
7	nk Nord Kivu Provinc	gom	1	1	1	1	3	1	0	0	3	0	0	0	0	1	0	1	1
7	nk Nord Kivu Provinc	gom	1	1	1	1	4	0	0	0	1	0	0	0	0	1	0	1	1
7	nk Nord Kivu Provinc	gom	1	1	1	2	4	1	0	0	4	0	0	0	0	1	0	1	1
7	nk Nord Kivu Provinc	gom	2	2	1	2	6	0	1	0	5	0	0	0	0	1	0	1	2
7	nk Nord Kivu Provinc	gom	1	1	1	1	4	1	0	0	3	0	0	0	0	1	0	1	1
7	nk Nord Kivu Provinc	gom	2	2	1	1	3	0	1	0	1	0	0	0	0	1	0	1	2
7	nk Nord Kivu Provinc	gom	2	2	1	1	4	0	1	0	2	0	0	0	0	1	0	1	2
7	nk Nord Kivu Provinc	gom	1	1	1	1	4	0	0	0	1	0	0	0	0	1	0	1	1
7	nk Nord Kivu Provinc	gom	1	1	1	1	6	1	0	0	3	0	0	0	0	1	0	1	1
7	nk Nord Kivu Provinc	gom	1	1	1	2	4	1	0	0	3	0	0	0	0	1	0	1	1
7	nk Nord Kivu Provinc	gom	1	1	1	1	4	1	0	0	3	0	0	0	0	1	0	1	1
7	nk Nord Kivu Provinc	gom	1	1	1	1	4	1	0	0	2	0	0	0	0	1	0	1	1
7	nk Nord Kivu Provinc	gom	1	1	1	1	4	0	0	0	1	0	0	0	0	1	0	1	1
7	nk Nord Kivu Provinc	gom	2	2	1	2	3	0	1	0	5	0	0	0	0	1	0	1	2
7	nk Nord Kivu Provinc	gom	2	2	1	1	6	0	0	0	2	0	0	0	0	1	0	1	2
7	nk Nord Kivu Provinc	gom	1	1	1	1	6	1	0	0	2	0	0	0	0	1	0	1	1
7	nk Nord Kivu Provinc	gom	1	1	1	1	6	1	0	0	4	0	0	0	0	1	0	1	1
3	nk Nord Kivu Provinc	gom	1	1	1	1	3	1	0	0	1	0	0	0	0	1	0	1	1
7	nk Nord Kivu Provinc	gom	1	1	1	1	6	1	0	0	4	1	0	1	0	0	0	1	1
3	nk Nord Kivu Provinc	gom	1	1	1	1	3	0	0	0	1	0	0	0	0	1	0	1	1
3	nk Nord Kivu Provinc	gom	1	1	1	4	3	1	0	0	6	0	0	0	0	1	0	1	1
7	nk Nord Kivu Provinc	gom	2	2	1	1	6	0	0	0	2	0	0	0	0	1	0	1	2
7	nk Nord Kivu Provinc	gom	1	1	1	1	4	1	0	0	4	0	0	0	0	1	0	1	1
7	nk Nord Kivu Provinc	gom	1	1	1	2	4	1	0	0	4	0	0	0	0	1	0	1	1
3	nk Nord Kivu Provinc	gom	1	1	1	1	4	1	0	0	2	0	0	0	0	1	0	1	1
7	nk Nord Kivu Provinc	gom	1	1	1	1	7	1	0	0	2	1	0	1	0	0	0	1	1
7	nk Nord Kivu Provinc	gom	1	1	1	2	4	1	0	0	4	0	0	0	0	1	0	1	1
7	nk Nord Kivu Provinc	gom	2	2	1	2	6	0	1	0	6	0	0	0	0	1	0	1	2
7	nk Nord Kivu Provinc	gom	2	2	1	1	6	0	1	0	3	0	0	0	0	1	0	1	2
7	nk Nord Kivu Provinc	gom	2	2	1	1	4	0	1	0	1	0	0	0	0	1	0	1	2
7	nk Nord Kivu Provinc	gom	1	1	1	1	4	1	0	0	3	0	0	0	0	1	0	1	1
3	nk Nord Kivu Provinc	gom	1	1	1	1	3	1	0	0	3	0	0	0	0	1	0	1	1
7	nk Nord Kivu Provinc	gom	2	2	1	1	6	0	0	0	4	0	0	0	0	1	0	1	2
7	nk Nord Kivu Provinc	gom	1	1	1	2	4	1	0	0	6	0	0	0	0	1	0	1	1
7	nk Nord Kivu Provinc	gom	1	1	1	1	4	0	1	0	3	1	1	1	0	0	0	0	1
7	nk Nord Kivu Provinc	gom	1	1	1	1	4	1	0	0	2	0	0	0	0	1	0	1	1
3	nk Nord Kivu Provinc	gom	1	1	1	2	3	1	0	0	3	0	0	0	0	1	0	1	1
3	nk Nord Kivu Provinc	gom	1	1	1	2	3	1	0	0	4	0	0	0	0	1	0	1	1
7	nk Nord Kivu Provinc	gom	1	1	1	1	6	1	0	0	2	0	0	0	0	1	0	1	1
7	nk Nord Kivu Provinc	gom	1	1	1	1	7	0	0	0	3	0	0	0	0	1	0	1	1
3	nk Nord Kivu Provinc	gom	1	1	1	2	3	1	0	0	6	0	0	0	0	1	0	1	1
7	nk Nord Kivu Provinc	gom	1	1	1	2	6	1	0	0	4	0	0	0	0	1	0	1	1
7	nk Nord Kivu Provinc	gom	1	1	1	1	4	1	0	0	2	0	0	0	0	1	0	1	1
7	nk Nord Kivu Provinc	gom	2	2	1	1	3	0	1	0	1	0	0	0	0	1	0	1	2
7	nk Nord Kivu Provinc	gom	1	1	1	2	6	1	0	0	3	0	0	0	0	1	0	1	1
3	nk Nord Kivu Provinc	gom	1	1	1	1	4	1	0	0	2	0	0	0	0	1	0	1	1
7	nk Nord Kivu Provinc	gom	1	1	1	1	4	0	0	0	1	0	0	0	0	1	0	1	1
7	nk Nord Kivu Provinc	gom	2	2	1	1	3	1	1	0	2	0	0	0	0	1	0	1	2
7	nk Nord Kivu Provinc	gom	2	2	1	1	4	0	0	0	1	0	0	0	0	1	0	1	2
7	nk Nord Kivu Provinc	gom	1	1	1	1	4	1	1	0	1	1	1	1	0	0	0	1	1
7	nk Nord Kivu Provinc	gom	2	2	1	2	3	0	1	0	3	0	0	0	0	1	0	1	2
7	nk Nord Kivu Provinc	gom	1	1	1	1	4	1	0	0	2	0	0	0	0	1	0	1	1
7	nk Nord Kivu Provinc	gom	1	1	1	2	4	1	0	0	6	0	0	0	0	1	0	1	1
7	nk Nord Kivu Provinc	gom	1	1	1	1	4	1	0	0	2	0	0	0	0	1	0	1	1
7	nk Nord Kivu Provinc	gom	1	1	1	2	4	1	0	0	7	0	0	0	0	1	0	1	1
7	nk Nord Kivu Provinc	gom	1	1	1	1	6	0	0	0	2	0	0	0	0	1	0	1	1
7	nk Nord Kivu Provinc	gom	2	2	1	1	6	0	1	0	8	0	0	0	0	1	0	1	2
7	nk Nord Kivu Provinc	gom	2	2	1	2	4	0	1	0	2	0	0	0	0	1	0	1	2
3	nk Nord Kivu Provinc	gom	1	1	1	1	3	1	0	0	2	0	0	0	0	1	0	1	1
3	nk Nord Kivu Provinc	gom	1	1	1	2	2	1	0	0	5	0	0	0	0	1	0	1	1
7	nk Nord Kivu Provinc	gom	1	1	1	1	5	1	0	0	2	0	0	0	0	1	0	1	1
7	nk Nord Kivu Provinc	gom	2	2	1	1	3	0	1	0	2	0	0	0	0	1	0	1	2
7	nk Nord Kivu Provinc	gom	1	1	1	1	6	0	0	0	2	0	0	0	0	1	0	1	1
6	nk Nord Kivu Provinc	gom	2	2	1	1	6	0	1	0	4	0	0	0	0	1	0	1	2
7	nk Nord Kivu Provinc	gom	2	2	1	5	4	0	1	0	4	0	0	0	0	1	0	1	2
7	nk Nord Kivu Provinc	gom	1	1	1	1	6	1	0	0	4	0	0	0	0	1	0	1	1
7	nk Nord Kivu Provinc	gom	2	2	1	1	7	0	0	0	3	0	0	0	0	1	0	1	2
7	nk Nord Kivu Provinc	gom	1	1	1	1	4	1	0	0	3	0	0	0	0	1	0	1	1
7	nk Nord Kivu Provinc	gom	1	1	1	1	3	1	0	0	2	0	0	0	0	1	0	1	1
7	nk Nord Kivu Provinc	gom	1	1	1	1	4	1	0	0	1	0	0	0	0	1	0	1	1
7	nk Nord Kivu Provinc	gom	1	1	1	1	6	1	0	0	3	0	0	0	0	1	0	1	1
7	nk Nord Kivu Provinc	gom	1	1	1	1	4	1	0	0	2	0	0	0	0	1	0	1	1
7	nk Nord Kivu Provinc	gom	1	1	1	2	4	1	0	0	3	0	0	0	0	1	0	1	1
5	kn Kinshasa Province	kin	1	1	1	3	3	1	0	0	5	0	0	0	0	1	0	1	1
4	kn Kinshasa Province	kin	2	2	1	1	4	0	1	0	2	0	0	0	1	0	0	1	2
4	kn Kinshasa Province	kin	2	2	1	1	4	0	1	0	6	0	0	0	1	0	0	1	2
7	nk Nord Kivu Provinc	gom	2	2	1	2	6	0	1	0	4	0	0	0	0	1	0	1	2
4	nk Nord Kivu Provinc	gom	2	2	1	1	1	0	1	0	3	0	0	0	1	0	0	1	2
4	nk Nord Kivu Provinc	gom	2	2	1	1	1	0	1	0	2	0	0	0	1	0	0	1	2
4	kn Kinshasa Province	kin	1	1	1	1	6	1	0	0	2	0	0	0	0	1	0	1	1
4	kn Kinshasa Province	kin	2	2	1	1	3	0	1	0	6	0	0	0	1	0	0	1	2
4	kn Kinshasa Province	kin	2	2	1	1	3	0	1	0	3	0	0	0	1	0	0	1	2
4	kn Kinshasa Province	kin	2	2	1	1	4	0	1	0	2	0	0	0	0	1	0	1	2
4	kn Kinshasa Province	kin	2	2	1	1	1	0	1	0	3	0	0	0	0	1	0	1	2
4	kn Kinshasa Province	kin	2	2	1	3	2	0	1	0	4	0	0	0	1	0	0	1	2
4	kn Kinshasa Province	kin	2	2	1	3	2	0	1	0	5	0	0	0	1	0	0	1	2
4	kn Kinshasa Province	kin	2	2	1	1	1	0	1	0	2	0	0	0	0	1	0	1	2
4	kn Kinshasa Province	kin	2	2	1	1	1	0	1	0	6	0	0	0	1	0	0	1	2
7	nk Nord Kivu Provinc	gom	2	2	1	1	3	0	1	0	3	0	0	0	0	1	0	1	2
7	nk Nord Kivu Provinc	gom	2	2	1	1	3	0	1	0	2	0	0	0	1	0	0	1	2
4	kn Kinshasa Province	kin	2	2	1	1	3	0	1	0	2	0	0	0	1	0	0	1	2
7	nk Nord Kivu Provinc	gom	2	2	1	1	3	0	1	0	2	0	0	0	1	0	0	1	2
4	kn Kinshasa Province	kin	2	2	1	1	4	0	1	0	2	0	0	0	1	0	0	1	2
4	nk Nord Kivu Provinc	gom	2	2	1	1	4	0	1	0	2	0	0	0	1	0	0	1	2
4	kn Kinshasa Province	kin	1	1	1	1	3	1	0	0	3	0	0	0	0	1	0	1	1
7	nk Nord Kivu Provinc	gom	2	2	1	1	3	0	1	0	1	0	0	0	0	1	0	1	2
7	nk Nord Kivu Provinc	gom	1	1	1	1	6	1	0	0	4	0	0	0	0	1	0	1	1
4	nk Nord Kivu Provinc	gom	2	2	1	1	3	0	1	0	1	0	0	0	1	0	0	1	2
7	nk Nord Kivu Provinc	gom	1	1	1	2	6	1	0	0	5	0	0	0	0	1	0	1	1
5	nk Nord Kivu Provinc	gom	2	2	1	1	1	0	1	0	1	0	0	0	1	0	0	1	2
4	kn Kinshasa Province	kin	1	1	1	1	4	1	0	0	3	0	0	0	0	1	0	1	1
7	nk Nord Kivu Provinc	gom	2	2	1	1	6	0	1	0	3	0	0	0	0	1	0	1	2
5	kn Kinshasa Province	kin	1	1	1	1	7	1	0	0	3	0	0	0	0	1	0	1	1
5	nk Nord Kivu Provinc	gom	2	2	1	4	4	0	1	0	3	0	0	0	1	0	0	1	2
4	kn Kinshasa Province	kin	2	2	1	1	4	0	1	0	3	0	0	0	1	0	0	1	2
7	nk Nord Kivu Provinc	gom	2	2	1	1	3	0	1	0	2	0	0	0	1	0	0	1	2
5	nk Nord Kivu Provinc	gom	2	4	3	1	3	1	1	0	2	0	0	0	1	0	0	1	3
7	nk Nord Kivu Provinc	gom	2	2	1	1	3	0	1	0	2	0	0	0	1	0	0	1	2
7	nk Nord Kivu Provinc	gom	2	2	1	1	3	0	1	0	1	0	0	0	1	0	0	1	2
7	nk Nord Kivu Provinc	gom	2	2	1	1	3	0	1	0	3	0	0	0	0	1	0	1	2
7	nk Nord Kivu Provinc	gom	1	1	1	2	5	1	0	0	4	0	0	0	0	1	0	1	1
7	nk Nord Kivu Provinc	gom	2	2	1	1	1	0	1	0	5	0	0	0	1	0	0	1	2
5	kn Kinshasa Province	kin	1	1	1	1	4	1	0	0	2	0	0	0	0	1	0	1	1
7	nk Nord Kivu Provinc	gom	1	1	1	1	4	1	0	0	2	0	0	0	0	1	0	1	1
7	nk Nord Kivu Provinc	gom	2	2	1	1	4	0	1	0	2	0	0	0	0	1	0	1	2
4	kn Kinshasa Province	kin	2	2	1	3	1	0	1	0	4	0	0	0	1	0	0	1	2
4	kn Kinshasa Province	kin	1	1	1	1	3	1	0	0	1	0	0	0	0	1	0	1	1
4	kn Kinshasa Province	kin	2	2	1	1	3	0	1	0	5	0	0	0	1	0	0	1	2
4	kn Kinshasa Province	kin	2	2	1	3	1	0	1	0	5	0	0	0	0	1	0	1	2
4	kn Kinshasa Province	kin	2	2	1	3	3	0	1	0	3	0	0	0	0	1	0	1	2
4	kn Kinshasa Province	kin	2	2	1	1	3	0	1	0	3	0	0	0	1	0	0	1	2
7	nk Nord Kivu Provinc	gom	1	1	1	1	6	1	0	0	3	0	0	0	0	1	0	1	1
7	nk Nord Kivu Provinc	gom	2	2	1	1	4	0	1	0	2	0	0	0	1	0	0	1	2
4	kn Kinshasa Province	kin	2	2	1	1	3	0	1	0	2	0	0	0	1	0	0	1	2
6	kn Kinshasa Province	kin	2	2	1	3	3	0	1	0	2	0	0	0	0	1	0	1	2
4	nk Nord Kivu Provinc	gom	2	2	3	1	2	1	1	0	2	0	0	0	1	0	0	1	2
4	kn Kinshasa Province	kin	2	2	1	1	6	0	1	0	5	0	0	0	1	0	0	1	2
4	kn Kinshasa Province	kin	1	1	1	3	3	1	0	0	7	0	0	0	0	1	0	1	1
4	kn Kinshasa Province	kin	1	1	1	2	6	1	0	0	8	0	0	0	0	1	0	1	1
7	nk Nord Kivu Provinc	gom	1	1	1	2	4	1	0	0	3	0	0	0	0	1	0	1	1
7	nk Nord Kivu Provinc	gom	1	1	1	2	6	1	0	0	5	0	0	0	0	1	0	1	1
4	kn Kinshasa Province	kin	2	2	1	1	3	0	1	0	2	0	0	0	1	0	0	1	2
4	kn Kinshasa Province	kin	2	2	1	1	6	0	1	0	2	0	0	0	1	0	0	1	2
7	nk Nord Kivu Provinc	gom	1	1	1	1	3	1	0	0	2	0	0	0	0	1	0	1	1
4	kn Kinshasa Province	kin	2	2	1	1	1	0	1	0	5	0	0	0	1	0	0	1	2
6	kn Kinshasa Province	kin	2	2	1	3	3	0	1	0	4	0	0	0	0	1	0	1	2
4	kn Kinshasa Province	kin	2	2	1	1	3	0	1	0	3	0	0	0	1	0	0	1	2
4	kn Kinshasa Province	kin	2	2	1	1	3	0	1	0	6	0	0	0	0	1	0	1	2
4	kn Kinshasa Province	kin	2	2	1	1	4	0	1	0	4	0	0	0	0	1	0	1	2
4	kn Kinshasa Province	kin	2	2	1	1	3	0	1	0	4	0	0	0	1	0	0	1	2
4	kn Kinshasa Province	kin	2	2	1	1	2	0	1	0	4	0	0	0	1	0	0	1	2
4	kn Kinshasa Province	kin	2	2	1	1	3	0	1	0	2	0	0	0	1	0	0	1	2
4	kn Kinshasa Province	kin	2	2	1	1	3	0	1	0	2	0	0	0	0	1	0	1	2
4	kn Kinshasa Province	kin	2	2	1	1	3	0	1	0	2	0	0	0	0	1	0	1	2
4	kn Kinshasa Province	kin	2	2	1	1	4	0	1	0	2	0	0	0	1	0	0	1	2
4	kn Kinshasa Province	kin	2	2	1	3	3	0	1	0	2	0	0	0	0	1	0	1	2
5	kn Kinshasa Province	kin	1	1	1	1	3	1	0	0	7	0	0	0	0	1	0	1	1
4	kn Kinshasa Province	kin	2	2	1	1	2	0	1	0	7	0	0	0	0	1	0	1	2
4	kn Kinshasa Province	kin	2	2	1	1	4	0	1	0	2	0	0	0	1	0	0	1	2
4	kn Kinshasa Province	kin	2	2	1	1	4	0	1	0	2	0	0	0	1	0	0	1	2
5	kn Kinshasa Province	kin	1	1	1	1	3	0	0	0	2	0	0	0	0	1	0	1	1
4	kn Kinshasa Province	kin	2	2	1	1	4	0	1	0	2	0	0	0	1	0	0	1	2
4	kn Kinshasa Province	kin	2	2	1	1	3	0	1	0	2	0	0	0	1	0	0	1	2
4	kn Kinshasa Province	kin	2	2	1	3	3	0	1	0	2	0	0	0	0	1	0	1	2
4	kn Kinshasa Province	kin	2	2	1	1	3	0	1	0	2	0	0	0	1	0	0	1	2
4	kn Kinshasa Province	kin	2	2	1	1	1	0	1	0	3	0	0	0	1	0	0	1	2
6	kn Kinshasa Province	kin	2	2	1	3	3	0	1	0	5	0	0	0	0	1	0	1	2
4	kn Kinshasa Province	kin	2	2	1	1	3	0	1	0	3	0	0	0	1	0	0	1	2
4	kn Kinshasa Province	kin	2	2	1	1	4	0	1	0	2	0	0	0	1	0	0	1	2
5	kn Kinshasa Province	kin	1	1	1	1	4	1	0	0	5	0	0	0	0	1	0	1	1
4	kn Kinshasa Province	kin	2	2	1	1	3	0	1	0	3	0	0	0	1	0	0	1	2
6	kn Kinshasa Province	kin	2	2	1	3	3	0	1	0	3	0	0	0	0	1	0	1	2
5	kn Kinshasa Province	kin	1	1	1	1	3	0	0	0	1	0	0	0	0	1	0	1	1
4	kn Kinshasa Province	kin	2	2	1	1	3	0	1	0	2	0	0	0	1	0	0	1	2
4	kn Kinshasa Province	kin	2	2	1	1	2	0	1	0	3	0	0	0	0	1	0	1	2
5	kn Kinshasa Province	kin	1	1	1	1	3	1	0	0	6	0	0	0	0	1	0	1	1
4	kn Kinshasa Province	kin	2	2	1	3	2	0	1	0	5	0	0	0	0	1	0	1	2
4	kn Kinshasa Province	kin	2	2	1	1	4	0	1	0	3	0	0	0	1	0	0	1	2
4	kn Kinshasa Province	kin	1	1	1	1	4	1	0	0	1	0	0	0	0	1	0	1	1
7	nk Nord Kivu Provinc	gom	2	2	1	1	3	0	1	0	4	0	0	0	1	0	0	1	2
7	nk Nord Kivu Provinc	gom	1	1	7	1	7	-7	-7	-7	2	0	0	0	0	1	0	1	1
7	nk Nord Kivu Provinc	gom	1	1	1	2	6	1	0	0	5	0	0	0	0	1	0	1	1
7	nk Nord Kivu Provinc	gom	2	2	1	1	3	0	1	0	2	0	0	0	1	0	0	1	2
4	kn Kinshasa Province	kin	2	2	1	1	4	0	1	0	3	0	0	0	1	0	0	1	2
7	nk Nord Kivu Provinc	gom	1	1	1	2	6	1	0	0	6	0	0	0	0	1	0	1	1
5	nk Nord Kivu Provinc	gom	2	2	1	1	2	0	1	0	4	0	0	0	1	0	0	1	2
4	nk Nord Kivu Provinc	gom	2	2	1	1	3	0	1	0	2	0	0	0	1	0	0	1	2
7	nk Nord Kivu Provinc	gom	2	2	1	1	4	0	1	0	3	0	0	0	0	1	0	1	2
7	nk Nord Kivu Provinc	gom	2	2	1	1	3	0	1	0	1	0	0	0	1	0	0	1	2
7	nk Nord Kivu Provinc	gom	1	1	1	1	4	1	0	0	2	0	0	0	0	1	0	1	1
7	nk Nord Kivu Provinc	gom	1	1	1	1	4	1	0	0	2	0	0	0	0	1	0	1	1
4	kn Kinshasa Province	kin	2	2	1	1	3	0	1	0	5	0	0	0	1	0	0	1	2
7	nk Nord Kivu Provinc	gom	2	2	1	1	1	0	1	0	1	0	0	0	0	1	0	1	2
7	nk Nord Kivu Provinc	gom	2	2	1	1	6	0	1	0	2	0	0	0	0	1	0	1	2
7	nk Nord Kivu Provinc	gom	2	2	1	1	6	0	1	0	3	0	0	0	0	1	0	1	2
7	nk Nord Kivu Provinc	gom	1	1	1	1	6	1	0	0	3	0	0	0	0	1	0	1	1
7	nk Nord Kivu Provinc	gom	1	1	1	2	6	1	0	0	4	0	0	0	0	1	0	1	1
7	nk Nord Kivu Provinc	gom	1	1	1	1	6	1	0	0	3	0	0	0	0	1	0	1	1
7	nk Nord Kivu Provinc	gom	1	1	1	2	4	1	0	0	7	0	0	0	0	1	0	1	1
7	nk Nord Kivu Provinc	gom	1	1	1	1	4	1	0	0	2	0	0	0	0	1	0	1	1
7	nk Nord Kivu Provinc	gom	1	1	1	2	1	1	0	0	4	0	0	0	0	1	0	1	1
7	nk Nord Kivu Provinc	gom	1	1	1	2	3	1	0	0	5	0	0	0	0	1	0	1	1
3	nk Nord Kivu Provinc	gom	1	1	1	1	2	1	0	0	1	0	0	0	0	1	0	1	1
7	nk Nord Kivu Provinc	gom	2	2	1	1	6	0	1	0	3	0	0	0	0	1	0	1	2
7	nk Nord Kivu Provinc	gom	1	1	1	1	4	1	0	0	3	0	0	0	0	1	0	1	1
7	nk Nord Kivu Provinc	gom	2	2	1	1	3	0	0	0	1	0	0	0	0	1	0	1	2
7	nk Nord Kivu Provinc	gom	1	1	1	2	3	1	0	0	7	0	0	0	0	1	0	1	1
7	nk Nord Kivu Provinc	gom	1	1	1	1	3	1	0	0	1	0	0	0	0	1	0	1	1
7	nk Nord Kivu Provinc	gom	1	1	1	1	4	1	0	0	1	0	0	0	0	1	0	1	1
7	nk Nord Kivu Provinc	gom	1	1	1	1	3	1	0	0	1	0	0	0	0	1	0	1	1
7	nk Nord Kivu Provinc	gom	2	2	1	2	4	0	1	0	6	0	0	0	0	1	0	1	2
7	nk Nord Kivu Provinc	gom	1	1	1	2	4	1	0	0	3	0	0	0	0	1	0	1	1
4	nk Nord Kivu Provinc	gom	1	1	1	1	2	1	0	0	2	0	0	0	0	1	0	1	1
7	nk Nord Kivu Provinc	gom	2	2	1	2	6	0	1	0	8	0	0	0	0	1	0	1	2
7	nk Nord Kivu Provinc	gom	1	1	1	1	4	1	0	0	4	0	0	0	0	1	0	1	1
7	nk Nord Kivu Provinc	gom	1	1	1	1	4	1	0	0	3	0	0	0	0	1	0	1	1
7	nk Nord Kivu Provinc	gom	1	1	1	1	6	1	0	0	3	0	0	0	0	1	0	1	1
7	nk Nord Kivu Provinc	gom	2	2	1	2	6	0	1	0	3	0	0	0	0	1	0	1	2
3	nk Nord Kivu Provinc	gom	1	1	1	1	2	1	0	0	2	0	0	0	0	1	0	1	1
7	nk Nord Kivu Provinc	gom	1	1	1	2	6	1	0	0	4	0	0	0	0	1	0	1	1
7	nk Nord Kivu Provinc	gom	1	1	1	2	3	1	0	0	10	0	0	0	0	1	0	1	1
7	nk Nord Kivu Provinc	gom	1	1	1	2	4	1	0	0	5	0	0	0	0	1	0	1	1
7	nk Nord Kivu Provinc	gom	1	1	1	1	4	1	0	0	2	0	0	0	0	1	0	1	1
7	nk Nord Kivu Provinc	gom	1	1	1	1	6	1	0	0	3	0	0	0	0	1	0	1	1
3	nk Nord Kivu Provinc	gom	1	1	1	1	3	1	0	0	2	0	0	0	0	1	0	1	1
7	nk Nord Kivu Provinc	gom	1	1	1	2	6	1	0	0	5	0	0	0	0	1	0	1	1
7	nk Nord Kivu Provinc	gom	2	2	1	1	6	0	1	0	3	0	0	0	0	1	0	1	2
7	nk Nord Kivu Provinc	gom	2	2	1	2	6	0	1	0	6	0	0	0	0	1	0	1	2
4	kn Kinshasa Province	kin	1	1	1	3	4	1	0	0	5	0	0	0	0	1	0	1	1
4	kn Kinshasa Province	kin	2	2	1	1	2	0	1	0	4	0	0	0	1	0	0	1	2
7	nk Nord Kivu Provinc	gom	2	2	1	1	3	0	1	0	5	0	0	0	1	0	0	1	2
7	nk Nord Kivu Provinc	gom	2	2	1	1	3	0	1	0	2	0	0	0	1	0	0	1	2
7	nk Nord Kivu Provinc	gom	1	2	1	1	4	1	1	0	2	1	1	1	0	0	0	1	4
7	nk Nord Kivu Provinc	gom	2	2	1	1	3	0	1	0	2	0	0	0	1	0	0	1	2
7	nk Nord Kivu Provinc	gom	2	2	1	1	3	0	1	0	3	0	0	0	0	1	0	1	2
7	nk Nord Kivu Provinc	gom	2	2	1	1	1	0	1	0	2	0	0	0	0	1	0	1	2
7	nk Nord Kivu Provinc	gom	2	2	1	1	2	0	1	0	1	0	0	0	1	0	0	1	2
7	nk Nord Kivu Provinc	gom	2	2	1	1	4	0	1	0	3	0	0	0	0	1	0	1	2
7	nk Nord Kivu Provinc	gom	2	2	1	1	2	0	1	0	4	0	0	0	1	0	0	1	2
7	nk Nord Kivu Provinc	gom	2	2	1	1	3	0	1	0	4	0	0	0	1	0	0	1	2
7	nk Nord Kivu Provinc	gom	2	2	1	1	3	0	1	0	3	0	0	0	1	0	0	1	2
7	nk Nord Kivu Provinc	gom	2	2	1	1	3	0	1	0	3	0	0	0	1	0	0	1	2
7	nk Nord Kivu Provinc	gom	2	2	1	1	3	0	1	0	2	0	0	0	1	0	0	1	2
7	nk Nord Kivu Provinc	gom	2	2	1	1	3	0	1	0	1	0	0	0	1	0	0	1	2
7	nk Nord Kivu Provinc	gom	2	2	1	1	4	0	1	0	2	0	0	0	1	0	0	1	2
7	nk Nord Kivu Provinc	gom	2	2	1	1	3	0	1	0	3	0	0	0	1	0	0	1	2
7	nk Nord Kivu Provinc	gom	2	2	1	1	2	0	1	0	2	0	0	0	1	0	0	1	2
7	nk Nord Kivu Provinc	gom	2	2	1	1	3	0	1	0	2	0	0	0	0	1	0	1	2
7	nk Nord Kivu Provinc	gom	2	2	1	1	3	0	1	0	3	0	0	0	1	0	0	1	2
7	nk Nord Kivu Provinc	gom	2	2	1	1	3	0	1	0	1	0	0	0	1	0	0	1	2
7	nk Nord Kivu Provinc	gom	2	2	1	1	4	0	1	0	3	0	0	0	1	0	0	1	2
7	nk Nord Kivu Provinc	gom	2	2	1	1	3	0	1	0	2	0	0	0	1	0	0	1	2
7	nk Nord Kivu Provinc	gom	2	2	1	1	3	0	1	0	3	0	0	0	0	1	0	1	2
7	nk Nord Kivu Provinc	gom	2	2	1	1	3	0	1	0	2	0	0	0	1	0	0	1	2
7	nk Nord Kivu Provinc	gom	1	2	1	1	6	0	1	0	2	1	1	1	0	0	0	1	4
7	nk Nord Kivu Provinc	gom	2	2	1	1	4	0	1	0	2	0	0	0	1	0	0	1	2
7	nk Nord Kivu Provinc	gom	2	2	1	1	2	0	1	0	2	0	0	0	1	0	0	1	2
7	nk Nord Kivu Provinc	gom	2	2	1	1	3	0	1	0	2	0	0	0	0	1	0	1	2
7	nk Nord Kivu Provinc	gom	2	2	1	1	4	0	1	0	2	0	0	0	1	0	0	1	2
7	nk Nord Kivu Provinc	gom	1	1	1	2	3	1	0	0	3	0	0	0	0	1	0	1	1
7	nk Nord Kivu Provinc	gom	2	2	3	1	1	1	1	0	2	0	0	0	1	0	0	1	2
7	nk Nord Kivu Provinc	gom	2	2	1	1	3	0	1	0	2	0	0	0	0	1	0	1	2
7	nk Nord Kivu Provinc	gom	2	2	1	1	4	0	1	0	3	0	0	0	1	0	0	1	2
7	nk Nord Kivu Provinc	gom	2	2	1	1	2	0	1	0	2	0	0	0	1	0	0	1	2
7	nk Nord Kivu Provinc	gom	2	2	1	1	3	1	1	0	2	0	0	0	0	1	0	1	2
7	nk Nord Kivu Provinc	gom	2	2	1	1	3	0	1	0	2	0	0	0	1	0	0	1	2
7	nk Nord Kivu Provinc	gom	2	2	1	1	4	0	1	0	2	0	0	0	1	0	0	1	2
7	nk Nord Kivu Provinc	gom	2	2	1	1	4	0	1	0	2	0	0	0	1	0	0	1	2
7	nk Nord Kivu Provinc	gom	2	2	1	1	4	0	1	0	4	0	0	0	0	1	0	1	2
7	nk Nord Kivu Provinc	gom	2	2	1	1	3	0	1	0	2	0	0	0	1	0	0	1	2
7	nk Nord Kivu Provinc	gom	2	2	1	1	4	0	1	0	5	0	0	0	0	1	0	1	2
7	nk Nord Kivu Provinc	gom	2	2	1	1	1	0	1	0	3	0	0	0	1	0	0	1	2
7	nk Nord Kivu Provinc	gom	2	2	1	5	3	0	1	0	5	0	0	0	1	0	0	1	2
7	nk Nord Kivu Provinc	gom	2	2	1	1	4	0	1	0	3	0	0	0	0	1	0	1	2
7	nk Nord Kivu Provinc	gom	2	2	1	1	3	0	1	0	2	0	0	0	1	0	0	1	2
7	nk Nord Kivu Provinc	gom	2	2	1	1	4	0	1	0	2	0	0	0	0	1	0	1	2
7	nk Nord Kivu Provinc	gom	2	2	1	1	3	0	1	0	2	0	0	0	1	0	0	1	2
7	nk Nord Kivu Provinc	gom	2	2	1	1	4	0	1	0	1	0	0	0	0	1	0	1	2
4	kn Kinshasa Province	kin	2	2	1	3	3	0	1	0	5	0	0	0	1	0	0	1	2
7	nk Nord Kivu Provinc	gom	2	2	1	1	4	0	1	0	4	0	0	0	1	0	0	1	2
7	nk Nord Kivu Provinc	gom	2	2	3	1	4	1	1	0	4	0	0	0	1	0	0	1	2
7	nk Nord Kivu Provinc	gom	2	2	1	1	3	0	1	0	2	0	0	0	1	0	0	1	2
7	nk Nord Kivu Provinc	gom	1	1	1	1	3	1	0	0	4	0	0	0	0	1	0	1	1
4	kn Kinshasa Province	kin	2	2	1	1	2	0	1	0	4	0	0	0	1	0	0	1	2
4	kn Kinshasa Province	kin	2	2	1	3	1	0	1	0	4	0	0	0	1	0	0	1	2
4	kn Kinshasa Province	kin	2	2	1	1	3	0	1	0	2	0	0	0	1	0	0	1	2
4	nk Nord Kivu Provinc	gom	2	2	1	1	3	0	1	0	1	0	0	0	1	0	0	1	2
4	kn Kinshasa Province	kin	1	1	1	1	4	1	0	0	4	0	0	0	0	1	0	1	1
7	nk Nord Kivu Provinc	gom	2	2	1	1	4	0	1	0	2	0	0	0	0	1	0	1	2
4	kn Kinshasa Province	kin	2	2	1	1	2	0	1	0	6	0	0	0	1	0	0	1	2
7	nk Nord Kivu Provinc	gom	2	2	1	1	3	0	1	0	5	0	0	0	0	1	0	1	2
7	nk Nord Kivu Provinc	gom	2	2	1	1	2	0	1	0	1	0	0	0	1	0	0	1	2
7	nk Nord Kivu Provinc	gom	2	2	1	1	3	0	1	0	3	0	0	0	0	1	0	1	2
7	nk Nord Kivu Provinc	gom	2	2	1	2	2	0	1	0	4	0	0	0	0	1	0	1	2
7	nk Nord Kivu Provinc	gom	2	2	1	1	3	0	1	0	2	0	0	0	0	1	0	1	2
4	kn Kinshasa Province	kin	2	2	1	1	4	0	1	1	2	0	0	0	1	0	0	1	2
7	nk Nord Kivu Provinc	gom	1	1	1	1	6	1	0	0	3	0	0	0	0	1	0	1	1
7	nk Nord Kivu Provinc	gom	1	1	1	2	6	1	0	0	5	0	0	0	0	1	0	1	1
4	kn Kinshasa Province	kin	1	1	1	1	3	1	0	0	4	0	0	0	0	1	0	1	1
4	nk Nord Kivu Provinc	gom	2	2	1	1	1	0	1	0	2	0	0	0	1	0	0	1	2
7	nk Nord Kivu Provinc	gom	1	1	1	1	4	1	0	0	2	0	0	0	0	1	0	1	1
4	kn Kinshasa Province	kin	2	2	1	1	4	0	1	0	2	0	0	0	1	0	0	1	2
4	kn Kinshasa Province	kin	1	1	1	2	5	1	0	0	3	0	0	0	0	1	0	1	1
7	nk Nord Kivu Provinc	gom	1	1	1	1	6	1	0	0	2	0	0	0	0	1	0	1	1
4	kn Kinshasa Province	kin	2	2	1	1	3	0	1	0	1	0	0	0	1	0	0	1	2
4	kn Kinshasa Province	kin	2	2	1	1	3	0	1	0	7	0	0	0	1	0	0	1	2
4	kn Kinshasa Province	kin	2	2	1	3	2	0	1	0	2	0	0	0	1	0	0	1	2
4	nk Nord Kivu Provinc	gom	2	2	1	1	3	0	1	0	2	0	0	0	1	0	0	1	2
4	nk Nord Kivu Provinc	gom	2	2	1	1	3	0	1	0	1	0	0	0	1	0	0	1	2
6	kn Kinshasa Province	kin	2	2	1	1	3	0	1	1	2	0	0	0	1	0	0	1	2
4	kn Kinshasa Province	kin	1	1	1	1	4	1	0	0	3	0	0	0	0	1	0	1	1
4	kn Kinshasa Province	kin	2	2	1	5	3	0	1	0	6	0	0	0	1	0	0	1	2
6	kn Kinshasa Province	kin	2	2	1	1	3	0	1	1	4	0	0	0	1	0	0	1	2
6	kn Kinshasa Province	kin	2	2	1	1	6	0	1	1	1	0	0	0	1	0	0	1	2
4	kn Kinshasa Province	kin	2	2	1	1	3	0	1	1	4	0	0	0	1	0	0	1	2
4	kn Kinshasa Province	kin	2	2	1	1	4	0	1	0	6	0	0	0	1	0	0	1	2
4	kn Kinshasa Province	kin	2	2	1	1	6	0	1	0	3	0	0	0	0	1	0	1	2
5	kn Kinshasa Province	kin	1	1	1	1	3	1	0	0	5	0	0	0	0	1	0	1	1
5	kn Kinshasa Province	kin	1	1	1	1	4	1	0	0	4	0	0	0	0	1	0	1	1
6	kn Kinshasa Province	kin	2	2	1	1	3	0	1	1	1	0	0	0	1	0	0	1	2
4	kn Kinshasa Province	kin	2	2	1	1	4	0	1	0	2	0	0	0	0	1	0	1	2
5	kn Kinshasa Province	kin	2	2	1	1	4	0	1	0	3	0	0	0	0	1	0	1	2
5	nk Nord Kivu Provinc	gom	2	2	1	1	3	0	1	0	3	0	0	0	1	0	0	1	2
4	kn Kinshasa Province	kin	2	2	1	1	4	0	1	1	2	0	0	0	1	0	0	1	2
4	kn Kinshasa Province	kin	1	1	1	1	3	1	0	0	3	0	0	0	0	1	0	1	1
7	nk Nord Kivu Provinc	gom	1	1	1	2	4	1	0	0	6	0	0	0	0	1	0	1	1
4	kn Kinshasa Province	kin	1	1	1	1	3	1	0	0	5	0	0	0	0	1	0	1	1
6	kn Kinshasa Province	kin	1	1	1	4	6	1	0	0	6	0	0	0	0	1	0	1	1
4	kn Kinshasa Province	kin	1	1	1	1	4	1	0	0	4	0	0	0	0	1	0	1	1
5	kn Kinshasa Province	kin	1	1	1	1	4	1	0	0	3	0	0	0	0	1	0	1	1
4	kn Kinshasa Province	kin	2	2	1	1	4	0	1	1	2	0	0	0	1	0	0	1	2
4	kn Kinshasa Province	kin	2	2	1	1	2	0	1	0	5	0	0	0	1	0	0	1	2
4	kn Kinshasa Province	kin	2	2	1	1	2	0	1	0	4	0	0	0	1	0	0	1	2
4	kn Kinshasa Province	kin	2	2	1	1	4	0	1	1	2	0	0	0	1	0	0	1	2
4	kn Kinshasa Province	kin	2	2	1	3	3	0	1	0	3	0	0	0	1	0	0	1	2
4	kn Kinshasa Province	kin	1	1	1	3	6	1	0	0	4	0	0	0	0	1	0	1	1
6	kn Kinshasa Province	kin	1	1	1	1	3	1	0	0	2	0	0	0	0	1	0	0	1
4	kn Kinshasa Province	kin	1	1	1	1	3	0	0	0	1	0	0	0	0	1	0	1	1
4	kn Kinshasa Province	kin	1	1	1	1	4	1	0	0	2	0	0	0	0	1	0	1	1
4	kn Kinshasa Province	kin	1	2	1	1	2	1	0	0	3	0	0	0	0	1	0	1	4
4	kn Kinshasa Province	kin	1	1	1	3	3	1	0	0	3	0	0	0	0	1	0	1	1
4	kn Kinshasa Province	kin	1	1	1	1	4	1	0	0	3	0	0	0	0	1	0	1	1
4	kn Kinshasa Province	kin	2	2	1	1	4	0	1	0	3	0	0	0	1	0	0	1	2
4	kn Kinshasa Province	kin	1	1	1	2	4	1	0	0	8	0	0	0	0	1	0	1	1
5	kn Kinshasa Province	kin	2	1	1	1	2	0	1	1	3	0	0	0	1	0	0	1	3
4	kn Kinshasa Province	kin	2	2	1	1	6	0	1	0	5	0	0	0	1	0	0	1	2
7	nk Nord Kivu Provinc	gom	2	2	1	1	3	0	1	0	5	0	0	0	1	0	0	1	2
6	kn Kinshasa Province	kin	2	2	1	4	4	0	1	0	5	0	0	0	0	1	0	1	2
4	kn Kinshasa Province	kin	2	2	1	1	3	0	1	0	2	0	0	0	1	0	0	1	2
4	kn Kinshasa Province	kin	1	1	1	1	4	1	0	0	2	0	0	0	0	1	0	1	1
5	kn Kinshasa Province	kin	2	2	1	1	4	0	0	0	2	0	0	0	0	1	0	1	2
4	kn Kinshasa Province	kin	1	1	1	3	2	1	0	0	7	0	0	0	0	1	0	1	1
4	kn Kinshasa Province	kin	2	2	1	1	4	0	1	0	4	0	0	0	0	1	0	1	2
4	kn Kinshasa Province	kin	1	1	1	1	4	1	0	0	2	0	0	0	0	1	0	1	1
4	kn Kinshasa Province	kin	1	1	1	3	4	1	0	0	10	0	0	0	0	1	0	1	1
4	kn Kinshasa Province	kin	2	2	1	1	3	0	1	0	2	0	0	0	1	0	0	1	2
4	kn Kinshasa Province	kin	1	1	1	1	3	1	0	0	1	0	0	0	0	1	0	1	1
4	kn Kinshasa Province	kin	1	1	1	2	3	1	0	0	7	0	0	0	0	1	0	1	1
4	kn Kinshasa Province	kin	1	1	1	2	3	1	0	0	3	0	0	0	0	1	0	0	1
4	kn Kinshasa Province	kin	2	2	1	1	3	0	1	0	4	0	0	0	1	0	0	1	2
4	kn Kinshasa Province	kin	2	2	1	1	4	0	1	1	2	0	0	0	1	0	0	1	2
4	kn Kinshasa Province	kin	2	2	1	1	4	0	1	0	3	0	0	0	1	0	0	1	2
5	kn Kinshasa Province	kin	1	1	1	1	4	1	0	0	2	0	0	0	0	1	0	1	1
5	kn Kinshasa Province	kin	2	2	1	1	3	0	1	1	3	0	0	0	1	0	0	1	2
4	kn Kinshasa Province	kin	2	2	1	1	4	0	1	1	3	0	0	0	1	0	0	1	2
4	kn Kinshasa Province	kin	2	2	1	5	4	0	1	0	9	0	0	0	0	1	0	1	2
4	kn Kinshasa Province	kin	2	2	1	1	4	0	1	0	2	0	0	0	1	0	0	1	2
6	kn Kinshasa Province	kin	2	2	1	1	3	0	1	1	1	0	0	0	1	0	0	1	2
7	nk Nord Kivu Provinc	gom	2	2	1	1	3	0	1	0	3	0	0	0	0	1	0	1	2
7	nk Nord Kivu Provinc	gom	2	2	1	1	3	0	1	0	2	0	0	0	0	1	0	1	2
7	nk Nord Kivu Provinc	gom	2	2	1	1	3	0	1	0	1	0	0	0	1	0	0	1	2
7	nk Nord Kivu Provinc	gom	2	2	1	1	4	0	1	0	2	0	0	0	0	1	0	1	2
7	nk Nord Kivu Provinc	gom	2	2	1	1	4	0	1	0	2	0	0	0	1	0	0	1	2
7	nk Nord Kivu Provinc	gom	2	2	1	1	4	0	1	0	2	0	0	0	0	1	0	1	2
7	nk Nord Kivu Provinc	gom	2	2	1	1	3	0	1	0	2	0	0	0	1	0	0	1	2
7	nk Nord Kivu Provinc	gom	2	2	1	1	6	0	1	0	3	0	0	0	1	0	0	1	2
4	nk Nord Kivu Provinc	gom	2	2	1	1	3	0	1	0	1	0	0	0	1	0	0	1	2
7	nk Nord Kivu Provinc	gom	2	2	1	1	3	0	1	0	1	0	0	0	1	0	0	1	2
7	nk Nord Kivu Provinc	gom	2	2	1	2	6	0	1	0	7	0	0	0	0	1	0	1	2
7	nk Nord Kivu Provinc	gom	1	1	1	2	3	1	0	0	2	0	0	0	0	1	0	1	1
7	nk Nord Kivu Provinc	gom	1	1	1	1	6	1	0	0	3	0	0	0	0	1	0	1	1
7	nk Nord Kivu Provinc	gom	1	1	1	1	4	1	0	0	5	0	0	0	0	1	0	1	1
7	nk Nord Kivu Provinc	gom	1	1	1	1	4	1	0	0	3	0	0	0	0	1	0	1	1
7	nk Nord Kivu Provinc	gom	1	1	1	1	3	1	0	0	2	0	0	0	0	1	0	1	1
7	nk Nord Kivu Provinc	gom	1	1	1	2	6	1	0	0	7	0	0	0	0	1	0	1	1
7	nk Nord Kivu Provinc	gom	2	2	1	1	3	0	1	0	2	0	0	0	1	0	0	1	2
7	nk Nord Kivu Provinc	gom	1	1	1	1	6	1	0	0	3	0	0	0	0	1	0	1	1
7	nk Nord Kivu Provinc	gom	1	1	1	1	4	1	0	0	2	0	0	0	0	1	0	1	1
4	kn Kinshasa Province	kin	1	1	1	2	6	1	0	0	8	0	0	0	0	1	0	1	1
4	kn Kinshasa Province	kin	1	1	1	1	4	1	0	0	1	0	0	0	0	1	0	1	1
7	kn Kinshasa Province	kin	2	2	1	3	4	0	1	0	7	0	0	0	0	1	0	0	2
3	nk Nord Kivu Provinc	gom	2	2	1	2	3	0	1	0	3	0	0	0	0	1	0	1	2
3	nk Nord Kivu Provinc	gom	1	1	1	1	3	1	0	0	1	0	0	0	0	1	0	1	1
7	nk Nord Kivu Provinc	gom	2	2	1	1	6	0	1	0	2	0	0	0	0	1	0	1	2
3	nk Nord Kivu Provinc	gom	1	1	1	5	3	1	0	0	12	0	0	0	0	1	0	1	1
3	nk Nord Kivu Provinc	gom	1	1	1	1	3	1	0	0	3	0	0	0	0	1	0	1	1
3	nk Nord Kivu Provinc	gom	1	1	1	1	4	1	0	0	2	0	0	0	0	1	0	1	1
3	nk Nord Kivu Provinc	gom	1	1	1	4	3	1	0	0	2	0	0	0	0	1	0	1	1
3	nk Nord Kivu Provinc	gom	1	1	1	1	3	1	0	0	2	0	0	0	0	1	0	1	1
7	nk Nord Kivu Provinc	gom	2	2	1	1	6	0	1	0	4	0	0	0	0	1	0	1	2
7	nk Nord Kivu Provinc	gom	1	1	1	2	4	1	0	0	5	0	0	0	0	1	0	1	1
7	nk Nord Kivu Provinc	gom	2	2	1	1	6	0	1	0	3	0	0	0	0	1	0	1	2
7	nk Nord Kivu Provinc	gom	1	1	1	1	4	1	0	0	3	0	0	0	0	1	0	1	1
3	nk Nord Kivu Provinc	gom	1	1	1	2	4	1	0	0	6	0	0	0	0	1	0	1	1
3	nk Nord Kivu Provinc	gom	1	1	1	1	3	0	0	0	1	0	0	0	0	1	0	1	1
7	nk Nord Kivu Provinc	gom	2	2	1	2	4	0	1	0	2	0	0	0	0	1	0	1	2
7	nk Nord Kivu Provinc	gom	1	1	1	1	4	1	0	0	2	0	0	0	0	1	0	1	1
7	nk Nord Kivu Provinc	gom	1	1	1	1	4	1	0	0	2	0	0	0	0	1	0	1	1
7	nk Nord Kivu Provinc	gom	2	2	1	1	4	0	1	0	2	0	0	0	0	1	0	1	2
7	nk Nord Kivu Provinc	gom	2	2	1	1	4	0	1	0	2	0	0	0	0	1	0	1	2
7	nk Nord Kivu Provinc	gom	1	1	1	2	4	1	0	0	2	0	0	0	0	1	0	1	1
7	nk Nord Kivu Provinc	gom	1	1	1	1	4	0	0	0	2	0	0	0	0	1	0	1	1
7	nk Nord Kivu Provinc	gom	1	1	1	1	6	1	0	0	2	0	0	0	0	1	0	1	1
7	nk Nord Kivu Provinc	gom	2	2	1	1	6	0	1	0	2	0	0	0	0	1	0	1	2
7	nk Nord Kivu Provinc	gom	1	1	1	1	6	1	0	0	3	0	0	0	0	1	0	1	1
3	nk Nord Kivu Provinc	gom	1	1	1	1	3	0	0	0	1	0	0	0	0	1	0	1	1
3	nk Nord Kivu Provinc	gom	1	1	1	2	4	1	0	0	12	0	0	0	0	1	0	0	1
6	kn Kinshasa Province	kin	2	2	1	2	6	0	1	0	4	0	0	0	0	1	0	1	2
6	nk Nord Kivu Provinc	gom	1	1	1	2	4	1	0	0	5	0	0	0	0	1	0	1	1
7	nk Nord Kivu Provinc	gom	1	1	1	1	3	1	0	0	1	0	0	0	0	1	0	1	1
7	nk Nord Kivu Provinc	gom	1	1	1	2	4	1	0	0	2	1	0	1	0	0	0	1	1
7	nk Nord Kivu Provinc	gom	2	2	1	1	4	0	0	0	1	0	0	0	0	1	0	1	2
7	nk Nord Kivu Provinc	gom	2	2	1	1	3	0	0	0	2	0	0	0	0	1	0	1	2
7	kn Kinshasa Province	kin	1	1	1	1	6	1	0	0	4	0	0	0	0	1	0	0	1
3	nk Nord Kivu Provinc	gom	1	1	1	1	3	1	0	0	1	0	0	0	0	1	0	1	1
3	nk Nord Kivu Provinc	gom	1	1	1	2	3	1	0	0	5	0	0	0	0	1	0	1	1
3	nk Nord Kivu Provinc	gom	1	1	1	1	3	0	0	0	1	0	0	0	0	1	0	1	1
3	nk Nord Kivu Provinc	gom	1	1	1	2	3	1	0	0	12	0	0	0	0	1	0	1	1
7	nk Nord Kivu Provinc	gom	2	2	1	2	6	0	1	0	3	0	0	0	0	1	0	1	2
7	nk Nord Kivu Provinc	gom	2	2	1	1	2	0	1	0	2	0	0	0	1	0	0	1	2
7	nk Nord Kivu Provinc	gom	2	2	1	2	6	0	1	0	5	0	0	0	0	1	0	1	2
7	nk Nord Kivu Provinc	gom	1	1	1	1	6	1	0	0	3	0	0	0	0	1	0	1	1
7	nk Nord Kivu Provinc	gom	1	1	1	1	3	1	0	0	1	0	0	0	0	1	0	1	1
4	kn Kinshasa Province	kin	2	2	1	2	7	0	1	0	7	0	0	0	0	1	0	1	2
4	kn Kinshasa Province	kin	1	1	1	1	3	1	0	0	2	0	0	0	0	1	0	1	1
5	kn Kinshasa Province	kin	2	2	1	1	3	0	1	0	6	0	0	0	1	0	0	1	2
5	kn Kinshasa Province	kin	2	2	1	1	6	0	1	0	3	0	0	0	0	1	0	1	2
4	kn Kinshasa Province	kin	1	1	1	1	3	1	0	0	2	0	0	0	0	1	0	1	1
5	kn Kinshasa Province	kin	1	1	1	1	4	1	0	0	1	0	0	0	0	1	0	1	1
5	kn Kinshasa Province	kin	1	12	2	1	4	0	1	0	2	1	1	0	0	0	1	1	6
4	kn Kinshasa Province	kin	2	2	1	3	4	0	1	0	8	0	0	0	0	1	0	1	2
5	kn Kinshasa Province	kin	1	1	1	1	3	1	0	1	3	0	0	0	0	1	0	1	1
4	kn Kinshasa Province	kin	1	1	1	3	4	1	0	0	5	0	0	0	0	1	0	1	1
4	kn Kinshasa Province	kin	1	1	1	3	3	1	0	0	5	0	0	0	0	1	0	1	1
7	nk Nord Kivu Provinc	gom	1	1	1	1	4	0	0	0	1	0	0	0	0	1	0	1	1
7	nk Nord Kivu Provinc	gom	1	1	1	1	6	1	0	0	3	0	0	0	0	1	0	1	1
7	nk Nord Kivu Provinc	gom	2	2	1	1	3	0	1	0	3	0	0	0	0	1	0	1	2
7	nk Nord Kivu Provinc	gom	1	1	1	2	7	1	0	0	4	0	0	0	0	1	0	1	1
7	nk Nord Kivu Provinc	gom	1	1	1	2	6	1	0	0	4	0	0	0	0	1	0	1	1
7	nk Nord Kivu Provinc	gom	1	1	1	1	7	1	0	0	3	0	0	0	0	1	0	1	1
7	nk Nord Kivu Provinc	gom	2	2	1	4	6	0	1	0	5	0	0	0	0	1	0	1	2
7	nk Nord Kivu Provinc	gom	1	1	1	1	3	1	0	0	2	0	0	0	0	1	0	1	1
7	nk Nord Kivu Provinc	gom	1	1	1	1	6	1	0	0	4	0	0	0	0	1	0	1	1
7	nk Nord Kivu Provinc	gom	2	2	1	2	4	0	1	0	5	0	0	0	0	1	0	1	2
7	nk Nord Kivu Provinc	gom	1	1	1	1	3	1	0	0	5	0	0	0	0	1	0	1	1
7	nk Nord Kivu Provinc	gom	1	1	1	1	3	1	0	0	1	0	0	0	0	1	0	1	1
3	nk Nord Kivu Provinc	gom	1	1	1	1	4	1	0	0	2	0	0	0	0	1	0	1	1
7	nk Nord Kivu Provinc	gom	2	2	1	1	6	0	0	0	2	0	0	0	0	1	0	1	2
7	nk Nord Kivu Provinc	gom	1	1	1	2	3	1	0	0	4	0	0	0	0	1	0	1	1
7	nk Nord Kivu Provinc	gom	2	2	1	1	4	0	1	0	5	0	0	0	0	1	0	1	2
7	nk Nord Kivu Provinc	gom	1	1	1	1	6	1	0	0	3	0	0	0	0	1	0	1	1
7	nk Nord Kivu Provinc	gom	1	1	1	1	6	1	0	0	2	0	0	0	0	1	0	1	1
3	nk Nord Kivu Provinc	gom	1	1	1	1	3	0	0	0	2	0	0	0	0	1	0	1	1
7	nk Nord Kivu Provinc	gom	2	2	1	2	6	0	1	0	3	0	0	0	0	1	0	1	2
3	nk Nord Kivu Provinc	gom	1	1	1	2	3	1	0	0	6	0	0	0	0	1	0	1	1
1	nk Nord Kivu Provinc	gom	2	2	1	1	3	0	1	0	5	0	0	0	0	1	0	1	2
7	nk Nord Kivu Provinc	gom	1	1	1	1	6	0	0	0	2	0	0	0	0	1	0	1	1
7	nk Nord Kivu Provinc	gom	1	1	1	1	4	1	0	0	2	0	0	0	0	1	0	1	1
7	nk Nord Kivu Provinc	gom	2	2	1	2	6	0	1	0	2	0	0	0	0	1	0	1	2
7	nk Nord Kivu Provinc	gom	1	1	1	2	6	1	0	0	4	0	0	0	0	1	0	1	1
7	nk Nord Kivu Provinc	gom	2	2	1	2	6	0	1	0	4	0	0	0	0	1	0	1	2
3	nk Nord Kivu Provinc	gom	1	1	1	4	2	1	0	0	6	0	0	0	0	1	0	1	1
7	nk Nord Kivu Provinc	gom	1	1	1	1	6	1	0	0	3	0	0	0	0	1	0	1	1
7	nk Nord Kivu Provinc	gom	1	1	1	2	4	1	0	0	8	0	0	0	0	1	0	1	1
7	nk Nord Kivu Provinc	gom	2	2	1	2	3	0	1	0	7	0	0	0	0	1	0	1	2
7	nk Nord Kivu Provinc	gom	1	1	1	2	3	1	0	0	2	0	0	0	0	1	0	1	1
7	nk Nord Kivu Provinc	gom	1	1	1	1	3	1	1	0	1	0	1	1	0	0	0	1	1
4	kn Kinshasa Province	kin	2	2	1	2	3	0	1	0	2	0	0	0	1	0	0	1	2
4	kn Kinshasa Province	kin	2	2	1	1	3	0	1	0	6	0	0	0	1	0	0	1	2
6	kn Kinshasa Province	kin	1	1	1	2	6	1	0	0	6	0	0	0	1	0	0	1	1
6	kn Kinshasa Province	kin	1	4	2	1	4	0	1	0	2	1	1	0	0	0	1	1	4
4	kn Kinshasa Province	kin	2	2	1	1	2	0	1	0	5	0	0	0	1	0	0	1	2
4	kn Kinshasa Province	kin	2	2	1	3	3	0	1	0	6	0	0	0	1	0	0	1	2
4	kn Kinshasa Province	kin	2	2	1	1	2	0	1	0	4	0	0	0	1	0	0	1	2
4	kn Kinshasa Province	kin	1	1	1	1	3	1	0	0	6	0	0	0	0	1	0	1	1
6	kn Kinshasa Province	kin	1	1	1	1	3	1	0	0	8	0	0	0	0	1	0	1	1
6	kn Kinshasa Province	kin	1	4	2	1	4	0	1	0	3	1	1	1	0	0	0	1	4
6	kn Kinshasa Province	kin	1	4	2	1	3	0	1	0	1	1	1	0	0	0	1	1	4
6	kn Kinshasa Province	kin	2	2	1	1	6	0	1	0	5	0	0	0	0	1	0	1	2
6	kn Kinshasa Province	kin	1	4	2	1	4	0	1	0	3	1	1	0	0	0	1	1	4
4	kn Kinshasa Province	kin	2	2	1	1	3	0	1	0	2	0	0	0	1	0	0	1	2
6	kn Kinshasa Province	kin	1	4	2	1	4	0	1	0	3	1	1	0	0	0	1	1	4
3	nk Nord Kivu Provinc	gom	1	1	1	1	3	0	0	0	2	0	0	0	0	1	0	1	1
4	kn Kinshasa Province	kin	2	2	1	3	3	0	1	0	4	0	0	0	1	0	0	1	2
4	kn Kinshasa Province	kin	2	2	1	1	2	0	1	0	2	0	0	0	1	0	0	1	2
7	nk Nord Kivu Provinc	gom	2	2	3	1	3	1	1	0	2	0	0	0	1	0	0	1	2
7	nk Nord Kivu Provinc	gom	2	2	1	4	4	0	1	0	4	0	0	0	1	0	0	1	2
4	kn Kinshasa Province	kin	2	2	1	3	2	0	1	0	2	0	0	0	1	0	0	1	2
6	kn Kinshasa Province	kin	1	4	2	1	4	0	1	0	2	1	1	1	0	0	0	1	4
4	nk Nord Kivu Provinc	gom	2	2	1	1	3	0	1	0	1	0	0	0	1	0	0	1	2
7	nk Nord Kivu Provinc	gom	2	2	1	1	3	0	1	0	2	0	0	0	0	1	0	1	2
4	kn Kinshasa Province	kin	2	2	1	1	3	0	1	0	2	0	0	0	1	0	0	1	2
6	kn Kinshasa Province	kin	2	2	1	1	6	0	1	0	3	0	0	0	0	1	0	1	2
4	kn Kinshasa Province	kin	2	2	1	3	1	0	1	0	4	0	0	0	1	0	0	1	2
6	kn Kinshasa Province	kin	2	2	1	1	4	0	1	0	3	0	0	0	1	0	0	1	2
6	kn Kinshasa Province	kin	2	2	1	1	6	0	1	0	5	0	0	0	0	1	0	1	2
4	kn Kinshasa Province	kin	2	2	1	1	2	0	1	0	3	0	0	0	1	0	0	1	2
7	nk Nord Kivu Provinc	gom	2	2	1	1	6	0	1	0	4	0	0	0	1	0	0	1	2
7	nk Nord Kivu Provinc	gom	2	2	1	1	3	0	1	0	3	0	0	0	1	0	0	1	2
7	nk Nord Kivu Provinc	gom	2	2	1	1	3	0	1	0	2	0	0	0	1	0	0	1	2
7	nk Nord Kivu Provinc	gom	2	2	3	1	3	1	1	0	2	0	0	0	1	0	0	1	2
7	nk Nord Kivu Provinc	gom	2	2	1	1	4	1	1	0	1	0	0	0	0	1	0	1	2
7	nk Nord Kivu Provinc	gom	2	2	1	1	4	0	1	0	2	0	0	0	0	1	0	1	2
7	nk Nord Kivu Provinc	gom	2	2	1	1	3	0	1	0	3	0	0	0	1	0	0	1	2
7	nk Nord Kivu Provinc	gom	2	2	1	1	3	0	1	0	2	0	0	0	1	0	0	1	2
7	nk Nord Kivu Provinc	gom	2	2	1	1	1	0	1	0	2	0	0	0	0	1	0	1	2
7	nk Nord Kivu Provinc	gom	2	2	1	1	2	0	1	0	2	0	0	0	1	0	0	1	2
7	nk Nord Kivu Provinc	gom	2	2	1	1	4	0	1	0	2	0	0	0	1	0	0	1	2
7	nk Nord Kivu Provinc	gom	2	2	1	1	6	0	1	0	3	0	0	0	1	0	0	1	2
7	nk Nord Kivu Provinc	gom	2	2	1	1	2	0	1	0	5	0	0	0	1	0	0	1	2
6	kn Kinshasa Province	kin	2	2	1	1	4	1	0	0	3	0	0	0	0	1	0	1	2
4	kn Kinshasa Province	kin	2	2	1	4	3	0	1	0	6	0	0	0	1	0	0	1	2
4	kn Kinshasa Province	kin	2	2	1	1	2	0	1	0	4	0	0	0	1	0	0	1	2
6	kn Kinshasa Province	kin	1	1	1	1	6	1	0	0	3	1	0	1	0	0	0	1	1
6	kn Kinshasa Province	kin	2	2	1	1	4	0	1	0	2	0	0	0	1	0	0	1	2
4	kn Kinshasa Province	kin	2	2	1	3	3	0	1	0	6	0	0	0	1	0	0	1	2
5	kn Kinshasa Province	kin	2	2	1	1	6	0	1	0	3	0	0	0	1	0	0	1	2
5	kn Kinshasa Province	kin	1	4	2	1	3	0	1	0	1	1	1	1	0	0	0	1	4
5	kn Kinshasa Province	kin	1	1	1	1	4	0	0	0	2	0	0	0	0	1	0	1	1
5	kn Kinshasa Province	kin	1	4	1	1	3	0	1	0	2	1	1	1	0	0	0	1	4
5	kn Kinshasa Province	kin	1	1	1	1	4	1	0	0	3	0	0	0	0	1	0	1	1
5	kn Kinshasa Province	kin	1	4	1	1	3	0	1	0	2	1	1	0	0	0	1	1	4
5	kn Kinshasa Province	kin	1	1	1	3	4	1	0	0	3	0	0	0	0	1	0	1	1
5	kn Kinshasa Province	kin	1	3	2	1	4	0	1	0	2	1	1	1	0	0	0	1	4
5	kn Kinshasa Province	kin	2	2	1	1	4	0	1	0	5	0	0	0	1	0	0	1	2
5	kn Kinshasa Province	kin	1	4	2	1	3	0	1	0	3	1	1	0	0	0	1	1	4
5	kn Kinshasa Province	kin	1	1	1	1	4	1	0	0	1	0	0	0	0	1	0	1	1
5	kn Kinshasa Province	kin	1	1	1	3	4	1	0	0	3	0	0	0	0	1	0	1	1
5	kn Kinshasa Province	kin	1	4	2	1	1	0	1	1	1	1	1	1	0	0	0	1	4
5	kn Kinshasa Province	kin	1	4	2	1	4	0	1	0	2	1	1	1	0	0	0	1	4
5	kn Kinshasa Province	kin	1	1	1	1	4	1	0	0	2	1	0	1	0	0	0	1	1
5	kn Kinshasa Province	kin	1	4	2	1	3	0	1	0	2	1	1	1	0	0	0	1	4
5	kn Kinshasa Province	kin	1	1	1	1	3	0	0	0	1	0	0	0	0	1	0	1	1
5	kn Kinshasa Province	kin	1	1	1	1	6	1	1	0	3	1	1	1	0	0	0	1	1
5	kn Kinshasa Province	kin	2	2	1	1	3	0	1	0	6	0	0	0	1	0	0	1	2
5	kn Kinshasa Province	kin	1	1	1	1	6	1	0	0	4	0	0	0	0	1	0	1	1
5	kn Kinshasa Province	kin	2	2	1	1	4	0	1	0	5	0	0	0	1	0	0	1	2
5	kn Kinshasa Province	kin	2	2	1	1	3	0	1	0	3	0	0	0	1	0	0	1	2
5	kn Kinshasa Province	kin	2	2	1	1	4	0	1	0	3	0	0	0	1	0	0	1	2
5	kn Kinshasa Province	kin	1	4	2	1	6	0	1	0	2	1	1	0	0	0	1	1	4
5	kn Kinshasa Province	kin	1	3	2	1	4	1	1	0	2	1	1	1	0	0	0	1	4
5	kn Kinshasa Province	kin	1	4	3	1	4	0	1	0	3	1	1	1	0	0	0	1	4
5	kn Kinshasa Province	kin	2	2	1	1	4	0	1	0	2	0	0	0	1	0	0	1	2
5	kn Kinshasa Province	kin	2	2	1	1	1	0	1	0	4	0	0	0	1	0	0	1	2
5	kn Kinshasa Province	kin	2	2	1	1	2	1	1	0	2	0	0	0	1	0	0	1	2
5	kn Kinshasa Province	kin	1	4	2	1	4	0	1	0	2	1	1	1	0	0	0	1	4
5	kn Kinshasa Province	kin	2	1	1	1	3	0	1	1	2	0	0	0	1	0	0	1	3
5	kn Kinshasa Province	kin	2	2	1	1	3	0	1	0	4	0	0	0	1	0	0	1	2
5	kn Kinshasa Province	kin	1	1	1	1	3	1	0	0	4	0	0	0	0	1	0	1	1
5	kn Kinshasa Province	kin	2	2	1	1	3	0	1	0	2	0	0	0	1	0	0	1	2
5	kn Kinshasa Province	kin	2	2	1	1	3	0	1	0	4	0	0	0	1	0	0	1	2
7	nk Nord Kivu Provinc	gom	2	2	1	1	3	0	1	0	1	0	0	0	0	1	0	1	2
4	kn Kinshasa Province	kin	2	2	1	1	3	0	1	1	2	0	0	0	1	0	0	1	2
6	kg Kwango Province	kng	2	2	1	1	6	0	1	0	2	0	0	0	0	1	0	1	2
6	kg Kwango Province	kng	2	2	1	1	1	0	1	0	2	0	0	0	0	1	0	1	2
6	kg Kwango Province	kng	1	4	2	1	4	0	1	0	2	1	1	1	0	0	0	1	4
6	kg Kwango Province	kng	1	4	2	1	3	0	1	0	3	1	1	1	0	0	0	1	4
6	kg Kwango Province	kng	2	2	1	1	6	0	1	0	3	0	0	0	1	0	0	1	2
6	kg Kwango Province	kng	1	4	2	1	4	0	1	0	4	1	1	1	0	0	0	1	4
6	kg Kwango Province	kng	1	2	3	1	3	0	1	0	3	1	1	1	0	0	0	1	4
4	kg Kwango Province	kng	1	12	2	1	4	0	1	0	3	1	1	1	0	0	0	1	6
6	kg Kwango Province	kng	2	2	1	1	3	0	1	0	1	0	0	0	1	0	0	1	2
4	kg Kwango Province	kng	1	1	2	1	6	0	1	0	2	1	1	1	0	0	0	1	1
6	kg Kwango Province	kng	1	4	2	1	4	0	1	0	2	1	1	1	0	0	0	1	4
6	kg Kwango Province	kng	2	2	1	1	1	0	1	0	2	0	0	0	1	0	0	1	2
6	kg Kwango Province	kng	2	2	1	1	4	0	1	0	2	0	0	0	1	0	0	1	2
6	kg Kwango Province	kng	2	2	1	1	4	0	1	0	2	0	0	0	1	0	0	2	2
6	kg Kwango Province	kng	1	4	3	1	4	1	1	0	4	1	1	1	0	0	0	1	4
6	kg Kwango Province	kng	1	4	2	1	4	0	1	0	4	1	1	1	0	0	0	1	4
6	kg Kwango Province	kng	1	1	1	1	4	1	0	0	2	0	0	0	0	1	0	1	1
6	kg Kwango Province	kng	1	1	1	1	4	1	0	0	3	0	0	0	0	1	0	1	1
6	kg Kwango Province	kng	2	2	1	1	4	0	1	0	2	0	0	0	1	0	0	1	2
6	kg Kwango Province	kng	2	2	1	1	4	0	1	0	2	0	0	0	1	0	0	1	2
4	kg Kwango Province	kng	1	2	2	1	4	0	1	0	2	1	1	0	0	0	1	1	4
7	kg Kwango Province	kng	1	3	2	1	4	0	1	0	3	1	1	1	0	0	0	1	4
6	kg Kwango Province	kng	1	2	3	1	6	1	1	0	3	1	1	1	0	0	0	1	4
6	kg Kwango Province	kng	1	1	1	1	6	1	0	0	3	1	0	1	0	0	0	1	1
6	kg Kwango Province	kng	1	1	3	1	4	1	1	0	3	1	1	1	0	0	0	1	1
5	kg Kwango Province	kng	1	3	2	1	4	0	1	0	2	1	1	1	0	0	0	0	4
6	kg Kwango Province	kng	2	2	1	1	4	0	1	0	4	0	0	0	1	0	0	1	2
6	kg Kwango Province	kng	1	4	2	1	6	0	1	0	6	1	1	1	0	0	0	1	4
6	kg Kwango Province	kng	2	2	1	4	1	0	1	0	2	0	0	0	1	0	0	1	2
6	kg Kwango Province	kng	1	1	3	1	4	1	1	0	4	1	1	1	0	0	0	1	1
6	kg Kwango Province	kng	1	4	3	1	4	1	1	0	3	1	1	1	0	0	0	1	4
4	kg Kwango Province	kng	1	1	2	1	4	0	1	0	2	1	1	1	0	0	0	1	1
6	kg Kwango Province	kng	2	2	1	1	6	0	1	0	3	0	0	0	1	0	0	1	2
6	kg Kwango Province	kng	2	2	1	1	3	0	1	0	2	0	0	0	1	0	0	1	2
6	kg Kwango Province	kng	1	1	3	1	1	1	1	0	3	1	1	1	0	0	0	1	1
6	kg Kwango Province	kng	2	2	1	1	4	0	1	0	3	0	0	0	0	1	0	1	2
6	kg Kwango Province	kng	1	1	2	1	6	0	1	0	3	1	1	1	0	0	0	1	1
6	kg Kwango Province	kng	2	2	1	1	3	0	1	0	3	0	0	0	1	0	0	1	2
6	kg Kwango Province	kng	2	2	1	1	4	0	1	0	2	0	0	0	0	1	0	1	2
4	kg Kwango Province	kng	1	1	2	1	6	0	1	0	3	1	1	1	0	0	0	1	1
5	kg Kwango Province	kng	1	3	2	1	4	0	1	0	2	1	1	1	0	0	0	1	4
6	kg Kwango Province	kng	2	2	1	1	2	0	1	0	5	0	0	0	1	0	0	1	2
6	kg Kwango Province	kng	2	2	1	1	4	0	1	0	1	0	0	0	1	0	0	1	2
6	kg Kwango Province	kng	2	2	1	1	3	0	1	0	2	0	0	0	1	0	0	1	2
6	kg Kwango Province	kng	2	2	1	1	4	0	1	0	3	0	0	0	1	0	0	1	2
6	kg Kwango Province	kng	1	4	2	1	4	0	1	0	4	1	1	1	0	0	0	1	4
6	kg Kwango Province	kng	2	2	1	1	3	0	1	0	4	0	0	0	1	0	0	1	2
6	kg Kwango Province	kng	2	2	1	1	4	0	1	0	2	0	0	0	1	0	0	1	2
6	kg Kwango Province	kng	2	2	1	1	4	0	1	0	2	0	0	0	0	1	0	1	2
6	kg Kwango Province	kng	1	1	1	1	6	1	0	0	2	0	0	0	0	1	0	1	1
6	kg Kwango Province	kng	1	4	2	1	6	0	1	0	6	1	1	1	0	0	0	1	4
6	kg Kwango Province	kng	1	4	2	1	6	0	1	0	3	1	1	1	0	0	0	1	4
6	kg Kwango Province	kng	2	2	1	1	4	0	1	0	3	0	0	0	1	0	0	1	2
6	kg Kwango Province	kng	2	2	1	2	7	0	1	0	8	0	0	0	0	1	0	1	2
6	kg Kwango Province	kng	2	2	1	1	4	0	1	0	4	0	0	0	0	1	0	1	2
4	kg Kwango Province	kng	1	1	2	1	6	1	1	0	2	1	1	1	0	0	0	1	1
5	kg Kwango Province	kng	1	1	2	1	4	0	1	0	3	1	1	1	0	0	0	1	1
6	kg Kwango Province	kng	2	2	1	1	4	0	1	0	3	0	0	0	1	0	0	1	2
6	kg Kwango Province	kng	1	1	1	2	6	1	0	0	6	0	0	0	0	1	0	1	1
4	kg Kwango Province	kng	1	1	2	1	5	0	1	0	2	1	1	1	0	0	0	1	1
6	kg Kwango Province	kng	2	2	1	1	6	0	1	0	3	0	0	0	1	0	0	1	2
6	kg Kwango Province	kng	1	1	1	2	6	1	0	0	4	0	0	0	0	1	0	1	1
7	kg Kwango Province	kng	1	1	2	1	6	0	1	0	3	1	1	1	0	0	0	1	1
6	kg Kwango Province	kng	2	2	1	1	4	0	1	0	2	0	0	0	1	0	0	1	2
6	kg Kwango Province	kng	1	2	3	1	4	0	1	0	3	1	1	1	0	0	0	1	4
6	kg Kwango Province	kng	1	4	2	1	4	0	1	0	4	1	1	1	0	0	0	1	4
6	kg Kwango Province	kng	1	2	3	1	1	1	1	0	3	1	1	1	0	0	0	1	4
6	kg Kwango Province	kng	1	2	3	1	4	1	1	0	3	1	1	1	0	0	0	1	4
6	kg Kwango Province	kng	2	2	1	1	6	0	1	0	2	0	0	0	0	1	0	1	2
6	kg Kwango Province	kng	2	2	1	1	4	0	1	0	2	0	0	0	0	1	0	1	2
6	kg Kwango Province	kng	2	2	1	1	1	0	1	0	4	0	0	0	0	1	0	1	2
6	kg Kwango Province	kng	1	1	1	1	5	1	0	0	4	0	0	0	0	1	0	1	1
4	kg Kwango Province	kng	1	1	2	1	6	0	1	0	3	0	1	1	0	0	0	0	1
4	kg Kwango Province	kng	1	34	2	1	6	0	1	0	5	1	1	0	0	0	1	1	4
6	kg Kwango Province	kng	1	1	1	1	4	1	0	0	3	0	0	0	0	1	0	1	1
4	kg Kwango Province	kng	1	1	2	1	4	0	1	0	3	1	1	1	0	0	0	1	1
4	kg Kwango Province	kng	1	1	2	1	6	0	1	0	2	1	1	1	0	0	0	1	1
5	kg Kwango Province	kng	1	3	2	1	4	0	1	0	3	1	1	1	0	0	0	1	4
6	kg Kwango Province	kng	2	2	1	1	4	0	1	0	5	0	0	0	0	1	0	1	2
4	kg Kwango Province	kng	1	12	2	1	1	1	1	-7	2	0	1	1	0	0	0	1	6
6	kg Kwango Province	kng	1	4	2	1	4	0	1	0	5	1	1	1	0	0	0	1	4
6	kg Kwango Province	kng	2	2	1	2	6	0	1	0	6	0	0	0	0	1	0	1	2
6	kg Kwango Province	kng	1	1	3	1	1	1	1	0	2	1	1	1	0	0	0	1	1
6	kg Kwango Province	kng	2	2	1	1	4	0	1	0	1	0	0	0	1	0	0	1	2
6	kg Kwango Province	kng	2	2	1	1	6	0	1	0	3	0	0	0	1	0	0	1	2
6	kg Kwango Province	kng	2	2	1	1	4	0	1	0	1	0	0	0	0	1	0	1	2
4	kg Kwango Province	kng	1	1	2	1	6	0	1	0	4	1	1	1	0	0	0	1	1
6	kg Kwango Province	kng	1	4	3	1	6	1	1	0	6	1	1	1	0	0	0	1	4
6	kg Kwango Province	kng	2	2	1	1	6	0	1	0	4	0	0	0	1	0	0	1	2
6	kg Kwango Province	kng	2	2	1	1	4	0	1	0	1	0	0	0	1	0	0	1	2
6	kg Kwango Province	kng	2	2	1	1	4	0	1	0	2	0	0	0	1	0	0	1	2
6	kg Kwango Province	kng	1	2	3	1	4	0	1	0	2	1	1	1	0	0	0	1	4
6	kg Kwango Province	kng	2	2	1	1	4	0	1	0	3	0	0	0	1	0	0	1	2
6	kg Kwango Province	kng	2	2	1	1	4	0	1	0	2	0	0	0	1	0	0	1	2
6	kg Kwango Province	kng	2	2	1	1	4	0	1	0	3	0	0	0	1	0	0	1	2
6	kg Kwango Province	kng	2	2	1	1	4	0	1	0	3	0	0	0	1	0	0	1	2
6	kg Kwango Province	kng	2	2	1	1	6	0	1	0	2	0	0	0	0	1	0	1	2
6	kg Kwango Province	kng	2	2	1	1	3	0	1	0	1	0	0	0	1	0	0	1	2
7	kg Kwango Province	kng	1	3	2	1	4	0	1	0	2	1	1	1	0	0	0	1	4
4	kg Kwango Province	kng	1	2	2	1	4	0	1	0	2	1	1	1	0	0	0	1	4
6	kg Kwango Province	kng	1	1	2	2	6	1	1	0	3	1	1	1	0	0	0	1	1
6	kg Kwango Province	kng	2	2	1	1	4	0	1	0	3	0	0	0	1	0	0	1	2
6	kg Kwango Province	kng	2	2	1	4	3	0	1	0	5	0	0	0	1	0	0	1	2
6	kg Kwango Province	kng	2	2	1	1	3	0	1	0	5	0	0	0	1	0	0	1	2
6	kg Kwango Province	kng	2	2	1	1	4	0	1	0	2	0	0	0	1	0	0	1	2
6	kg Kwango Province	kng	1	1	3	1	4	0	1	0	3	1	1	1	0	0	0	1	1
6	kg Kwango Province	kng	2	1	1	1	3	0	1	0	3	0	0	0	0	1	0	1	3
6	kg Kwango Province	kng	2	2	1	2	3	0	1	0	4	0	0	0	0	1	0	1	2
6	kg Kwango Province	kng	1	1	1	2	2	1	0	0	8	0	0	0	0	1	0	1	1
6	kg Kwango Province	kng	2	2	1	1	3	0	1	0	4	0	0	0	1	0	0	1	2
6	kg Kwango Province	kng	2	1	1	1	4	0	1	0	2	0	0	0	1	0	0	1	3
6	kg Kwango Province	kng	1	1	1	1	3	1	0	0	7	1	0	1	0	0	0	1	1
6	kg Kwango Province	kng	1	1	3	1	6	0	1	0	2	0	1	1	0	0	0	1	1
6	kg Kwango Province	kng	1	1	1	2	4	1	0	0	5	0	0	0	0	1	0	1	1
6	kg Kwango Province	kng	2	2	1	1	1	0	1	0	3	0	0	0	1	0	0	1	2
6	kg Kwango Province	kng	2	2	1	2	1	0	1	0	4	0	0	0	0	1	0	1	2
6	kg Kwango Province	kng	2	2	1	2	3	0	1	0	2	0	0	0	0	1	0	1	2
6	kg Kwango Province	kng	1	1	1	1	4	1	0	0	4	0	0	0	0	1	0	1	1
6	kg Kwango Province	kng	2	2	1	1	4	0	1	0	3	0	0	0	0	1	0	1	2
6	kg Kwango Province	kng	2	2	1	1	3	0	1	0	3	0	0	0	1	0	0	1	2
6	kg Kwango Province	kng	2	2	1	1	4	0	1	0	8	0	0	0	1	0	0	1	2
6	kg Kwango Province	kng	1	1	1	2	6	1	0	0	5	0	0	0	0	1	0	1	1
6	kg Kwango Province	kng	2	2	1	1	3	0	1	0	3	0	0	0	0	1	0	1	2
6	kg Kwango Province	kng	1	1	3	2	3	1	1	0	6	1	1	1	0	0	0	1	1
6	kg Kwango Province	kng	1	1	1	2	6	0	0	0	3	0	0	0	0	1	0	1	1
6	kg Kwango Province	kng	2	2	1	4	3	0	1	0	4	0	0	0	1	0	0	1	2
[truncated: 827 more rows]
